# Supplementary material for: HMGB1 signaling phosphorylates Ku70 and impairs DNA damage repair in Alzheimer’s disease pathology
Source: Commun Biol. 2021 Oct 11;4:1175. doi: 10.1038/s42003-021-02671-4 (PMC8505418; doi:10.1038/s42003-021-02671-4)
Supplement: Supplementary file 4 — Supplementary Data 1 [file 42003_2021_2671_MOESM4_ESM.xlsx]

## Sheet: figure 1
Figure 1
Figure 1c
	Ser77(O)-DNA(P)				Ser77(0)-DNA(O)
Time (ps)	Distance in no-phosphorylated Ku70 (nm)	Distance in pSer77,78 Ku70 (SP1) (nm)		Time (ps)	Distance in no-phosphorylated Ku70 (nm)	Distance in pSer77,78 Ku70 (SP1) (nm)
0	0.799	0.747		0	0.677	0.837
100	0.774	0.61		100	0.681	0.64
200	0.846	0.891		200	0.714	0.847
300	0.785	0.801		300	0.665	0.803
400	0.875	0.718		400	0.757	0.66
500	0.797	0.695		500	0.664	0.602
600	0.787	0.666		600	0.652	0.592
700	0.764	0.673		700	0.7	0.592
800	0.754	0.724		800	0.644	0.636
900	0.784	0.737		900	0.658	0.652
1000	0.714	0.907		1000	0.585	0.791
1100	0.778	0.856		1100	0.684	0.752
1200	0.631	0.831		1200	0.49	0.724
1300	0.716	0.794		1300	0.6	0.699
1400	0.69	0.746		1400	0.564	0.644
1500	0.607	0.695		1500	0.465	0.65
1600	0.716	0.781		1600	0.578	0.733
1700	0.565	0.867		1700	0.432	0.811
1800	0.547	0.787		1800	0.416	0.686
1900	0.569	0.72		1900	0.433	0.605
2000	0.629	0.93		2000	0.492	0.826
2100	0.652	0.917		2100	0.513	0.802
2200	0.664	0.969		2200	0.519	0.867
2300	0.602	0.804		2300	0.458	0.743
2400	0.663	0.888		2400	0.549	0.806
2500	0.709	0.891		2500	0.606	0.783
2600	0.745	0.826		2600	0.634	0.734
2700	0.596	0.718		2700	0.463	0.647
2800	0.708	0.845		2800	0.572	0.767
2900	0.712	0.856		2900	0.617	0.783
3000	0.627	0.865		3000	0.55	0.775
3100	0.691	0.759		3100	0.61	0.666
3200	0.69	0.987		3200	0.57	0.902
3300	0.677	0.762		3300	0.538	0.682
3400	0.593	0.81		3400	0.442	0.729
3500	0.696	0.83		3500	0.577	0.767
3600	0.731	0.832		3600	0.614	0.741
3700	0.687	0.876		3700	0.572	0.811
3800	0.565	0.998		3800	0.442	0.948
3900	0.544	0.85		3900	0.402	0.809
4000	0.566	0.823		4000	0.424	0.825
4100	0.529	0.752		4100	0.452	0.66
4200	0.581	0.74		4200	0.448	0.739
4300	0.482	0.694		4300	0.347	0.593
4400	0.544	0.824		4400	0.43	0.744
4500	0.457	0.803		4500	0.38	0.727
4600	0.606	0.611		4600	0.494	0.539
4700	0.632	1.025		4700	0.557	0.926
4800	0.647	0.883		4800	0.502	0.78
4900	0.69	0.75		4900	0.576	0.676
5000	0.631	0.958		5000	0.508	0.845
5100	0.647	0.943		5100	0.604	0.846
5200	0.647	1.065		5200	0.564	0.947
5300	0.649	0.993		5300	0.573	0.912
5400	0.613	0.989		5400	0.542	0.935
5500	0.634	0.835		5500	0.536	0.768
5600	0.615	1.022		5600	0.493	1.029
5700	0.608	0.829		5700	0.479	0.781
5800	0.569	0.88		5800	0.434	0.825
5900	0.604	0.932		5900	0.457	0.935
6000	0.529	0.65		6000	0.465	0.616
6100	0.571	0.851		6100	0.433	0.804
6200	0.571	0.806		6200	0.428	0.732
6300	0.603	0.609		6300	0.46	0.544
6400	0.599	0.688		6400	0.529	0.665
6500	0.594	0.831		6500	0.455	0.713
6600	0.657	0.885		6600	0.515	0.768
6700	0.637	0.837		6700	0.533	0.725
6800	0.516	0.45		6800	0.428	0.38
6900	0.557	0.575		6900	0.421	0.437
7000	0.538	0.557		7000	0.426	0.45
7100	0.644	0.496		7100	0.508	0.423
7200	0.665	0.957		7200	0.543	0.853
7300	0.679	0.752		7300	0.536	0.657
7400	0.62	0.699		7400	0.48	0.611
7500	0.538	0.779		7500	0.395	0.667
7600	0.588	0.62		7600	0.449	0.552
7700	0.551	0.662		7700	0.427	0.576
7800	0.612	0.817		7800	0.475	0.72
7900	0.592	0.637		7900	0.441	0.617
8000	0.613	0.67		8000	0.473	0.637
8100	0.625	0.881		8100	0.476	0.89
8200	0.655	0.734		8200	0.521	0.668
8300	0.554	0.666		8300	0.41	0.603
8400	0.532	0.978		8400	0.385	0.991
8500	0.549	0.977		8500	0.415	0.942
8600	0.574	0.97		8600	0.437	0.918
8700	0.507	0.767		8700	0.388	0.7
8800	0.518	0.832		8800	0.444	0.827
8900	0.47	0.673		8900	0.404	0.675
9000	0.539	0.774		9000	0.448	0.695
9100	0.622	0.741		9100	0.469	0.738
9200	0.578	0.764		9200	0.438	0.775
9300	0.605	0.51		9300	0.462	0.514
9400	0.639	0.53		9400	0.486	0.568
9500	0.703	0.848		9500	0.558	0.846
9600	0.59	0.932		9600	0.445	0.934
9700	0.668	0.729		9700	0.522	0.724
9800	0.67	0.712		9800	0.584	0.69
9900	0.649	0.738		9900	0.509	0.718
10000	0.682	0.832		10000	0.538	0.81
10100	0.611	0.669		10100	0.473	0.693
10200	0.672	0.78		10200	0.532	0.818
10300	0.69	0.707		10300	0.544	0.727
10400	0.607	0.83		10400	0.473	0.762
10500	0.553	0.839		10500	0.447	0.773
10600	0.632	0.679		10600	0.544	0.649
10700	0.618	0.737		10700	0.505	0.71
10800	0.599	0.655		10800	0.478	0.657
10900	0.649	0.577		10900	0.559	0.575
11000	0.615	0.452		11000	0.522	0.468
11100	0.64	0.781		11100	0.518	0.804
11200	0.629	0.754		11200	0.486	0.803
11300	0.7	0.528		11300	0.568	0.552
11400	0.521	0.583		11400	0.42	0.592
11500	0.686	0.74		11500	0.613	0.755
11600	0.535	0.587		11600	0.45	0.57
11700	0.646	0.73		11700	0.54	0.704
11800	0.582	0.81		11800	0.495	0.778
11900	0.543	0.743		11900	0.493	0.711
12000	0.509	0.518		12000	0.421	0.534
12100	0.611	0.781		12100	0.588	0.723
12200	0.59	0.899		12200	0.516	0.835
12300	0.525	0.815		12300	0.442	0.747
12400	0.583	0.841		12400	0.438	0.763
12500	0.613	0.859		12500	0.463	0.807
12600	0.639	0.802		12600	0.494	0.737
12700	0.64	0.786		12700	0.495	0.778
12800	0.59	0.571		12800	0.445	0.571
12900	0.591	0.719		12900	0.466	0.651
13000	0.63	0.806		13000	0.484	0.734
13100	0.618	0.826		13100	0.469	0.718
13200	0.663	0.818		13200	0.526	0.7
13300	0.537	0.489		13300	0.388	0.418
13400	0.551	0.746		13400	0.407	0.818
13500	0.574	0.643		13500	0.428	0.707
13600	0.583	0.62		13600	0.438	0.661
13700	0.602	0.604		13700	0.456	0.609
13800	0.595	0.604		13800	0.451	0.692
13900	0.542	0.793		13900	0.393	0.849
14000	0.573	0.81		14000	0.429	0.71
14100	0.58	0.937		14100	0.441	0.828
14200	0.523	0.74		14200	0.405	0.606
14300	0.512	0.813		14300	0.394	0.706
14400	0.494	0.687		14400	0.385	0.6
14500	0.471	0.743		14500	0.367	0.686
14600	0.473	0.82		14600	0.39	0.799
14700	0.492	0.778		14700	0.419	0.671
14800	0.548	0.849		14800	0.458	0.74
14900	0.556	0.708		14900	0.479	0.611
15000	0.615	0.822		15000	0.521	0.766
15100	0.524	0.697		15100	0.425	0.63
15200	0.527	0.832		15200	0.445	0.75
15300	0.478	0.896		15300	0.376	0.816
15400	0.511	0.745		15400	0.405	0.715
15500	0.491	0.562		15500	0.44	0.595
15600	0.515	0.591		15600	0.433	0.601
15700	0.53	0.748		15700	0.434	0.62
15800	0.481	0.76		15800	0.397	0.727
15900	0.501	0.582		15900	0.474	0.487
16000	0.492	0.552		16000	0.408	0.431
16100	0.49	0.502		16100	0.361	0.457
16200	0.542	0.503		16200	0.394	0.418
16300	0.539	0.5		16300	0.42	0.417
16400	0.581	0.712		16400	0.449	0.619
16500	0.545	0.644		16500	0.405	0.548
16600	0.587	0.828		16600	0.444	0.719
16700	0.535	0.798		16700	0.392	0.666
16800	0.638	0.777		16800	0.499	0.645
16900	0.475	0.818		16900	0.349	0.705
17000	0.536	0.694		17000	0.395	0.589
17100	0.579	0.718		17100	0.433	0.668
17200	0.558	0.81		17200	0.421	0.758
17300	0.488	0.787		17300	0.348	0.764
17400	0.446	0.714		17400	0.332	0.685
17500	0.47	0.772		17500	0.349	0.813
17600	0.445	0.765		17600	0.351	0.733
17700	0.455	0.84		17700	0.379	0.827
17800	0.417	0.81		17800	0.318	0.767
17900	0.457	0.765		17900	0.37	0.713
18000	0.49	0.782		18000	0.395	0.67
18100	0.441	0.776		18100	0.407	0.677
18200	0.465	0.815		18200	0.389	0.704
18300	0.514	0.724		18300	0.369	0.613
18400	0.524	0.748		18400	0.381	0.64
18500	0.546	0.827		18500	0.4	0.703
18600	0.518	0.721		18600	0.374	0.633
18700	0.477	0.782		18700	0.383	0.691
18800	0.401	0.785		18800	0.335	0.681
18900	0.519	0.742		18900	0.422	0.623
19000	0.462	0.814		19000	0.383	0.711
19100	0.495	0.732		19100	0.349	0.601
19200	0.498	0.704		19200	0.371	0.602
19300	0.519	0.8		19300	0.372	0.671
19400	0.534	0.794		19400	0.391	0.654
19500	0.597	0.745		19500	0.462	0.627
19600	0.542	0.798		19600	0.393	0.673
19700	0.561	0.81		19700	0.422	0.685
19800	0.609	0.783		19800	0.464	0.654
19900	0.564	0.845		19900	0.441	0.721
20000	0.663	0.527		20000	0.538	0.457
20100	0.704	0.487		20100	0.566	0.451
20200	0.555	0.474		20200	0.421	0.48
20300	0.607	0.534		20300	0.497	0.555
20400	0.485	0.446		20400	0.366	0.361
20500	0.572	0.473		20500	0.448	0.476
20600	0.544	0.529		20600	0.43	0.421
20700	0.673	0.617		20700	0.543	0.552
20800	0.51	0.529		20800	0.388	0.454
20900	0.675	0.452		20900	0.537	0.378
21000	0.548	0.808		21000	0.404	0.702
21100	0.594	0.753		21100	0.468	0.631
21200	0.7	0.787		21200	0.578	0.682
21300	0.687	0.795		21300	0.568	0.682
21400	0.691	0.798		21400	0.564	0.705
21500	0.605	0.845		21500	0.462	0.741
21600	0.587	0.694		21600	0.443	0.636
21700	0.644	0.777		21700	0.508	0.679
21800	0.605	0.817		21800	0.461	0.71
21900	0.619	0.771		21900	0.517	0.693
22000	0.53	0.896		22000	0.383	0.811
22100	0.678	0.513		22100	0.544	0.406
22200	0.585	0.599		22200	0.438	0.467
22300	0.591	0.765		22300	0.448	0.651
22400	0.562	0.825		22400	0.418	0.806
22500	0.625	0.703		22500	0.485	0.636
22600	0.616	0.857		22600	0.48	0.8
22700	0.551	0.771		22700	0.405	0.725
22800	0.613	0.699		22800	0.493	0.65
22900	0.681	0.648		22900	0.558	0.561
23000	0.544	0.61		23000	0.395	0.556
23100	0.693	0.604		23100	0.553	0.572
23200	0.598	0.781		23200	0.464	0.755
23300	0.591	0.634		23300	0.446	0.592
23400	0.66	0.769		23400	0.527	0.828
23500	0.722	0.909		23500	0.584	0.858
23600	0.678	0.657		23600	0.535	0.653
23700	0.699	0.708		23700	0.573	0.613
23800	0.621	0.751		23800	0.483	0.733
23900	0.567	0.725		23900	0.432	0.748
24000	0.62	0.678		24000	0.486	0.594
24100	0.558	0.725		24100	0.417	0.713
24200	0.701	0.716		24200	0.577	0.604
24300	0.673	0.713		24300	0.539	0.658
24400	0.568	0.743		24400	0.43	0.761
24500	0.532	0.675		24500	0.388	0.594
24600	0.563	0.833		24600	0.42	0.796
24700	0.584	0.874		24700	0.443	0.817
24800	0.602	0.71		24800	0.497	0.596
24900	0.669	0.859		24900	0.53	0.803
25000	0.644	0.803		25000	0.523	0.755
25100	0.713	0.774		25100	0.591	0.72
25200	0.729	0.756		25200	0.603	0.681
25300	0.714	0.849		25300	0.596	0.822
25400	0.724	0.914		25400	0.583	0.848
25500	0.728	0.734		25500	0.599	0.7
25600	0.767	0.788		25600	0.633	0.76
25700	0.656	0.892		25700	0.512	0.817
25800	0.728	1.067		25800	0.592	1.032
25900	0.708	0.894		25900	0.567	0.933
26000	0.742	0.632		26000	0.713	0.608
26100	0.817	0.56		26100	0.673	0.53
26200	0.75	0.586		26200	0.664	0.519
26300	0.672	0.567		26300	0.637	0.504
26400	0.725	0.543		26400	0.589	0.541
26500	0.773	0.605		26500	0.637	0.549
26600	0.743	0.686		26600	0.603	0.635
26700	0.697	0.738		26700	0.555	0.731
26800	0.811	0.755		26800	0.688	0.731
26900	0.71	0.737		26900	0.577	0.741
27000	0.665	0.717		27000	0.708	0.664
27100	0.725	0.722		27100	0.654	0.735
27200	0.851	0.732		27200	0.894	0.724
27300	0.889	0.694		27300	0.826	0.648
27400	0.686	0.719		27400	0.636	0.714			0
27500	0.692	0.607		27500	0.684	0.569
27600	0.769	0.707		27600	0.78	0.685
27700	0.741	0.826		27700	0.63	0.808
27800	0.761	0.707		27800	0.619	0.724
27900	0.675	0.706		27900	0.544	0.689
28000	0.674	0.716		28000	0.547	0.69
28100	0.643	0.736		28100	0.508	0.681
28200	0.619	0.662		28200	0.489	0.614
28300	0.696	0.682		28300	0.597	0.629
28400	0.7	0.691		28400	0.565	0.648
28500	0.739	0.702		28500	0.634	0.687
28600	0.731	0.68		28600	0.603	0.632
28700	0.748	0.789		28700	0.602	0.753
28800	0.677	0.569		28800	0.538	0.469
28900	0.733	0.717		28900	0.588	0.707
29000	0.667	0.761		29000	0.527	0.714
29100	0.696	0.718		29100	0.545	0.642
29200	0.681	0.68		29200	0.546	0.596
29300	0.738	0.665		29300	0.592	0.578
29400	0.682	0.667		29400	0.569	0.59
29500	0.641	0.686		29500	0.518	0.611
29600	0.677	0.677		29600	0.53	0.619
29700	0.667	0.688		29700	0.536	0.678
29800	0.747	0.806		29800	0.608	0.803
29900	0.751	0.768		29900	0.614	0.767
30000	0.682	0.707		30000	0.543	0.715

## Sheet: figure 2
Figure 2
Figure 2a
bleached area / non-bleached area
MIR-t0	MIR-t0	MIR-t0	MIR-t0	MIR-t0	MIR-t0	MIR-t0	MIR-t0.5	MIR-t0.5	MIR-t0.5	MIR-t0.5	MIR-t0.5	MIR-t0.5	MIR-t0.5	MIR-t1	MIR-t1	MIR-t1	MIR-t1	MIR-t1	MIR-t1	MIR-t1	MIR-t1.5	MIR-t1.5	MIR-t1.5	MIR-t1.5	MIR-t1.5	MIR-t1.5	MIR-t1.5	MIR-t2	MIR-t2	MIR-t2	MIR-t2	MIR-t2	MIR-t2	MIR-t2	MIR-t2.5	MIR-t2.5	MIR-t2.5	MIR-t2.5	MIR-t2.5	MIR-t2.5	MIR-t2.5	MIR-t3	MIR-t3	MIR-t3	MIR-t3	MIR-t3	MIR-t3	MIR-t3	MIR-t3.5
pEGFP-C1-FLAG-hKu70_WT	pEGFP-C1-FLAG-hKu70_S77A	pEGFP-C1-FLAG-hKu70_S77D	pEGFP-C1-FLAG-hKu70_S77E	pEGFP-C1-FLAG-hKu70_S77A;S78A	pEGFP-C1-FLAG-hKu70_S77D;S78D	pEGFP-C1-FLAG-hKu70_S77E;S78E	pEGFP-C1-FLAG-hKu70_WT	pEGFP-C1-FLAG-hKu70_S77A	pEGFP-C1-FLAG-hKu70_S77D	pEGFP-C1-FLAG-hKu70_S77E	pEGFP-C1-FLAG-hKu70_S77A;S78A	pEGFP-C1-FLAG-hKu70_S77D;S78D	pEGFP-C1-FLAG-hKu70_S77E;S78E	pEGFP-C1-FLAG-hKu70_WT	pEGFP-C1-FLAG-hKu70_S77A	pEGFP-C1-FLAG-hKu70_S77D	pEGFP-C1-FLAG-hKu70_S77E	pEGFP-C1-FLAG-hKu70_S77A;S78A	pEGFP-C1-FLAG-hKu70_S77D;S78D	pEGFP-C1-FLAG-hKu70_S77E;S78E	pEGFP-C1-FLAG-hKu70_WT	pEGFP-C1-FLAG-hKu70_S77A	pEGFP-C1-FLAG-hKu70_S77D	pEGFP-C1-FLAG-hKu70_S77E	pEGFP-C1-FLAG-hKu70_S77A;S78A	pEGFP-C1-FLAG-hKu70_S77D;S78D	pEGFP-C1-FLAG-hKu70_S77E;S78E	pEGFP-C1-FLAG-hKu70_WT	pEGFP-C1-FLAG-hKu70_S77A	pEGFP-C1-FLAG-hKu70_S77D	pEGFP-C1-FLAG-hKu70_S77E	pEGFP-C1-FLAG-hKu70_S77A;S78A	pEGFP-C1-FLAG-hKu70_S77D;S78D	pEGFP-C1-FLAG-hKu70_S77E;S78E	pEGFP-C1-FLAG-hKu70_WT	pEGFP-C1-FLAG-hKu70_S77A	pEGFP-C1-FLAG-hKu70_S77D	pEGFP-C1-FLAG-hKu70_S77E	pEGFP-C1-FLAG-hKu70_S77A;S78A	pEGFP-C1-FLAG-hKu70_S77D;S78D	pEGFP-C1-FLAG-hKu70_S77E;S78E	pEGFP-C1-FLAG-hKu70_WT	pEGFP-C1-FLAG-hKu70_S77A	pEGFP-C1-FLAG-hKu70_S77D	pEGFP-C1-FLAG-hKu70_S77E	pEGFP-C1-FLAG-hKu70_S77A;S78A	pEGFP-C1-FLAG-hKu70_S77D;S78D	pEGFP-C1-FLAG-hKu70_S77E;S78E	pEGFP-C1-FLAG-hKu70_WT
0.895206	0.946127	0.879112	1.01948	0.957863	1.00224	0.955033	1.48583	1.84661	1.03791	0.962638	1.94256	1.01306	0.920226	1.53594	1.95276	1.02414	0.934565	2.12353	1.03742	0.914958	1.59614	2.09472	1.04179	0.956876	2.01527	1.108	0.914994	1.63448	1.97032	1.07321	0.959193	1.85701	1.11059	0.949246	1.66641	2.05328	1.0654	0.965261	1.94121	0.971884	0.918408	1.65631	2.10798	1.10186	0.978106	1.9422	1.06541	1.00774	1.65694
1.04683	0.9378	1.05633	1.06396	1.13561	1.01074	1.07174	1.41232	1.79483	1.00959	0.944865	2.00857	1.02544	0.996911	1.46144	1.74049	1.11675	0.949669	2.15218	0.92158	1.02871	1.51689	1.85004	1.07094	0.977953	2.02982	0.969807	1.03302	1.5465	1.85885	1.03403	0.968203	1.88161	1.00686	0.993024	1.52734	1.86954	1.07901	0.984212	2.09066	1.04487	1.0105	1.5702	1.8506	1.05377	0.983515	2.21151	1.06731	0.982356	1.64974
0.907879	1.01731	1.03737	0.926018	0.94548	1.01053	1.03373	1.30816	1.77404	1.09078	0.978266	1.50691	1.04173	1.08979	1.33482	1.86646	1.0605	0.948819	1.51937	1.00123	1.01027	1.38882	1.86826	1.03934	0.963929	1.69521	1.01372	1.02578	1.44557	1.86518	1.06413	0.992995	2.08664	0.950617	1.02492	1.58919	1.92901	1.05997	0.99662	2.0604	1.0053	1.04374	1.55719	1.7847	0.990966	1.06861	2.01568	1.01632	1.05308	1.60363
1.2564	1.05395	1.05985	0.996708	1.04479	0.952836	1.04023	1.7149	2.06176	0.991885	0.924018	1.9118	0.956435	0.97653	1.86685	2.16284	0.995308	0.936109	1.91354	0.954557	1.04319	2.09118	2.1798	0.997064	0.970254	1.99476	0.970904	1.00134	2.09169	2.1112	1.05763	0.910854	2.03555	0.96837	1.06813	2.30695	2.12151	1.13882	0.933663	2.09979	0.990947	1.0521	2.36958	2.0302	1.11434	0.975958	2.11348	1.01165	1.05174	2.37436
0.89368	1.04481	0.96733	0.993833	0.916254	1.02366	0.899272	1.87656	2.02995	0.978988	0.91837	1.1841	0.992286	1.09788	1.97102	2.14641	1.01651	0.964248	1.17945	0.994797	1.01508	2.12688	2.26435	1.01103	0.984601	1.29531	1.02026	1.08917	2.22602	2.38325	1.02827	0.895675	1.44391	1.05271	1.16658	2.32801	2.53952	1.07296	0.945594	1.46858	1.04284	1.16309	2.19595	2.58569	1.1147	0.946691	1.46998	1.07618	1.16125	2.3148
Statistical test result
MIR-t0							MIR-t0.5							MIR-t1							MIR-t1.5							MIR-t2							MIR-t2.5							MIR-t3							MIR-t3.5
[Tukey's HSD test]							[Tukey's HSD test]							[Tukey's HSD test]							[Tukey's HSD test]							[Tukey's HSD test]							[Tukey's HSD test]							[Tukey's HSD test]							[Tukey's HSD test]
	Difference.in.mean	lwr	upr	p-value				Difference.in.mean	lwr	upr	p-value				Difference.in.mean	lwr	upr	p-value				Difference.in.mean	lwr	upr	p-value				Difference.in.mean	lwr	upr	p-value				Difference.in.mean	lwr	upr	p-value				Difference.in.mean	lwr	upr	p-value
pEGFP-C1-FLAG-hKu70_S77A;S78A vs pEGFP-C1-FLAG-hKu70_S77A	0	-0.169459	0.169459	1			pEGFP-C1-FLAG-hKu70_S77A;S78A vs pEGFP-C1-FLAG-hKu70_S77A	-0.190654	-0.535564	0.154256	0.588104			pEGFP-C1-FLAG-hKu70_S77A;S78A vs pEGFP-C1-FLAG-hKu70_S77A	-0.19618	-0.604429	0.21207	0.728413			pEGFP-C1-FLAG-hKu70_S77A;S78A vs pEGFP-C1-FLAG-hKu70_S77A	-0.24536	-0.631953	0.141232	0.42901			pEGFP-C1-FLAG-hKu70_S77A;S78A vs pEGFP-C1-FLAG-hKu70_S77A	-0.176817	-0.552658	0.199025	0.746815			pEGFP-C1-FLAG-hKu70_S77A;S78A vs pEGFP-C1-FLAG-hKu70_S77A	-0.170443	-0.593005	0.252118	0.855408			pEGFP-C1-FLAG-hKu70_S77A;S78A vs pEGFP-C1-FLAG-hKu70_S77A	-0.121267	-0.563408	0.320874	0.974188			pEGFP-C1-FLAG-hKu70_S77A;S78A vs pEGFP-C1-FLAG-hKu70_S77A
pEGFP-C1-FLAG-hKu70_S77D vs pEGFP-C1-FLAG-hKu70_S77A	0	-0.169459	0.169459	1			pEGFP-C1-FLAG-hKu70_S77D vs pEGFP-C1-FLAG-hKu70_S77A	-0.879613	-1.22452	-0.534703	1.63819e-07			pEGFP-C1-FLAG-hKu70_S77D vs pEGFP-C1-FLAG-hKu70_S77A	-0.931151	-1.3394	-0.522902	1.38398e-06			pEGFP-C1-FLAG-hKu70_S77D vs pEGFP-C1-FLAG-hKu70_S77A	-1.0194	-1.40599	-0.632808	8.40663e-08			pEGFP-C1-FLAG-hKu70_S77D vs pEGFP-C1-FLAG-hKu70_S77A	-0.986305	-1.36215	-0.610464	9.25964e-08			pEGFP-C1-FLAG-hKu70_S77D vs pEGFP-C1-FLAG-hKu70_S77A	-1.01934	-1.4419	-0.59678	4.83368e-07			pEGFP-C1-FLAG-hKu70_S77D vs pEGFP-C1-FLAG-hKu70_S77A	-0.996711	-1.43885	-0.55457	1.71574e-06			pEGFP-C1-FLAG-hKu70_S77D vs pEGFP-C1-FLAG-hKu70_S77A
pEGFP-C1-FLAG-hKu70_S77D;S78D vs pEGFP-C1-FLAG-hKu70_S77A	0	-0.169459	0.169459	1			pEGFP-C1-FLAG-hKu70_S77D;S78D vs pEGFP-C1-FLAG-hKu70_S77A	-0.895653	-1.24056	-0.550743	1.14366e-07			pEGFP-C1-FLAG-hKu70_S77D;S78D vs pEGFP-C1-FLAG-hKu70_S77A	-0.991876	-1.40013	-0.583627	4.21539e-07			pEGFP-C1-FLAG-hKu70_S77D;S78D vs pEGFP-C1-FLAG-hKu70_S77A	-1.03489	-1.42149	-0.648302	6.19384e-08			pEGFP-C1-FLAG-hKu70_S77D;S78D vs pEGFP-C1-FLAG-hKu70_S77A	-1.01993	-1.39577	-0.64409	4.68864e-08			pEGFP-C1-FLAG-hKu70_S77D;S78D vs pEGFP-C1-FLAG-hKu70_S77A	-1.0914	-1.51397	-0.668842	1.27341e-07			pEGFP-C1-FLAG-hKu70_S77D;S78D vs pEGFP-C1-FLAG-hKu70_S77A	-1.02446	-1.46661	-0.582323	1.03376e-06			pEGFP-C1-FLAG-hKu70_S77D;S78D vs pEGFP-C1-FLAG-hKu70_S77A
pEGFP-C1-FLAG-hKu70_S77E vs pEGFP-C1-FLAG-hKu70_S77A	0	-0.169459	0.169459	1			pEGFP-C1-FLAG-hKu70_S77E vs pEGFP-C1-FLAG-hKu70_S77A	-0.95581	-1.30072	-0.6109	3.0451e-08			pEGFP-C1-FLAG-hKu70_S77E vs pEGFP-C1-FLAG-hKu70_S77A	-1.02711	-1.43536	-0.618861	2.14044e-07			pEGFP-C1-FLAG-hKu70_S77E vs pEGFP-C1-FLAG-hKu70_S77A	-1.08071	-1.4673	-0.694118	2.54051e-08			pEGFP-C1-FLAG-hKu70_S77E vs pEGFP-C1-FLAG-hKu70_S77A	-1.09238	-1.46822	-0.716536	1.1208e-08			pEGFP-C1-FLAG-hKu70_S77E vs pEGFP-C1-FLAG-hKu70_S77A	-1.1375	-1.56006	-0.714939	5.52959e-08			pEGFP-C1-FLAG-hKu70_S77E vs pEGFP-C1-FLAG-hKu70_S77A	-1.08126	-1.5234	-0.639121	3.71718e-07			pEGFP-C1-FLAG-hKu70_S77E vs pEGFP-C1-FLAG-hKu70_S77A
pEGFP-C1-FLAG-hKu70_S77E;S78E vs pEGFP-C1-FLAG-hKu70_S77A	0	-0.169459	0.169459	1			pEGFP-C1-FLAG-hKu70_S77E;S78E vs pEGFP-C1-FLAG-hKu70_S77A	-0.885174	-1.23008	-0.540264	1.44585e-07			pEGFP-C1-FLAG-hKu70_S77E;S78E vs pEGFP-C1-FLAG-hKu70_S77A	-0.97135	-1.3796	-0.5631	6.28212e-07			pEGFP-C1-FLAG-hKu70_S77E;S78E vs pEGFP-C1-FLAG-hKu70_S77A	-1.03857	-1.42516	-0.651979	5.76246e-08			pEGFP-C1-FLAG-hKu70_S77E;S78E vs pEGFP-C1-FLAG-hKu70_S77A	-0.99738	-1.37322	-0.621539	7.39212e-08			pEGFP-C1-FLAG-hKu70_S77E;S78E vs pEGFP-C1-FLAG-hKu70_S77A	-1.065	-1.48756	-0.642442	2.06725e-07			pEGFP-C1-FLAG-hKu70_S77E;S78E vs pEGFP-C1-FLAG-hKu70_S77A	-1.0206	-1.46274	-0.578462	1.10895e-06			pEGFP-C1-FLAG-hKu70_S77E;S78E vs pEGFP-C1-FLAG-hKu70_S77A
pEGFP-C1-FLAG-hKu70_WT vs pEGFP-C1-FLAG-hKu70_S77A	-1.11022e-16	-0.169459	0.169459	1			pEGFP-C1-FLAG-hKu70_WT vs pEGFP-C1-FLAG-hKu70_S77A	-0.34189	-0.6868	0.00302045	0.0532054			pEGFP-C1-FLAG-hKu70_WT vs pEGFP-C1-FLAG-hKu70_S77A	-0.339781	-0.74803	0.0684691	0.152136			pEGFP-C1-FLAG-hKu70_WT vs pEGFP-C1-FLAG-hKu70_S77A	-0.307452	-0.694045	0.0791404	0.189558			pEGFP-C1-FLAG-hKu70_WT vs pEGFP-C1-FLAG-hKu70_S77A	-0.248907	-0.624748	0.126934	0.379486			pEGFP-C1-FLAG-hKu70_WT vs pEGFP-C1-FLAG-hKu70_S77A	-0.21899	-0.641551	0.203572	0.656459			pEGFP-C1-FLAG-hKu70_WT vs pEGFP-C1-FLAG-hKu70_S77A	-0.201991	-0.644132	0.240151	0.770922			pEGFP-C1-FLAG-hKu70_WT vs pEGFP-C1-FLAG-hKu70_S77A
pEGFP-C1-FLAG-hKu70_S77D vs pEGFP-C1-FLAG-hKu70_S77A;S78A	0	-0.169459	0.169459	1			pEGFP-C1-FLAG-hKu70_S77D vs pEGFP-C1-FLAG-hKu70_S77A;S78A	-0.68896	-1.03387	-0.34405	1.42101e-05			pEGFP-C1-FLAG-hKu70_S77D vs pEGFP-C1-FLAG-hKu70_S77A;S78A	-0.734972	-1.14322	-0.326722	7.46073e-05			pEGFP-C1-FLAG-hKu70_S77D vs pEGFP-C1-FLAG-hKu70_S77A;S78A	-0.774041	-1.16063	-0.387448	1.36628e-05			pEGFP-C1-FLAG-hKu70_S77D vs pEGFP-C1-FLAG-hKu70_S77A;S78A	-0.809489	-1.18533	-0.433648	3.89465e-06			pEGFP-C1-FLAG-hKu70_S77D vs pEGFP-C1-FLAG-hKu70_S77A;S78A	-0.848898	-1.27146	-0.426337	1.29179e-05			pEGFP-C1-FLAG-hKu70_S77D vs pEGFP-C1-FLAG-hKu70_S77A;S78A	-0.875444	-1.31759	-0.433303	1.64463e-05			pEGFP-C1-FLAG-hKu70_S77D vs pEGFP-C1-FLAG-hKu70_S77A;S78A
pEGFP-C1-FLAG-hKu70_S77D;S78D vs pEGFP-C1-FLAG-hKu70_S77A;S78A	0	-0.169459	0.169459	1			pEGFP-C1-FLAG-hKu70_S77D;S78D vs pEGFP-C1-FLAG-hKu70_S77A;S78A	-0.704999	-1.04991	-0.360089	9.64709e-06			pEGFP-C1-FLAG-hKu70_S77D;S78D vs pEGFP-C1-FLAG-hKu70_S77A;S78A	-0.795697	-1.20395	-0.387447	2.13127e-05			pEGFP-C1-FLAG-hKu70_S77D;S78D vs pEGFP-C1-FLAG-hKu70_S77A;S78A	-0.789535	-1.17613	-0.402942	9.78579e-06			pEGFP-C1-FLAG-hKu70_S77D;S78D vs pEGFP-C1-FLAG-hKu70_S77A;S78A	-0.843115	-1.21896	-0.467274	1.87599e-06			pEGFP-C1-FLAG-hKu70_S77D;S78D vs pEGFP-C1-FLAG-hKu70_S77A;S78A	-0.920961	-1.34352	-0.498399	3.15577e-06			pEGFP-C1-FLAG-hKu70_S77D;S78D vs pEGFP-C1-FLAG-hKu70_S77A;S78A	-0.903197	-1.34534	-0.461056	9.74617e-06			pEGFP-C1-FLAG-hKu70_S77D;S78D vs pEGFP-C1-FLAG-hKu70_S77A;S78A
pEGFP-C1-FLAG-hKu70_S77E vs pEGFP-C1-FLAG-hKu70_S77A;S78A	0	-0.169459	0.169459	1			pEGFP-C1-FLAG-hKu70_S77E vs pEGFP-C1-FLAG-hKu70_S77A;S78A	-0.765157	-1.11007	-0.420247	2.29608e-06			pEGFP-C1-FLAG-hKu70_S77E vs pEGFP-C1-FLAG-hKu70_S77A;S78A	-0.830931	-1.23918	-0.422681	1.03671e-05			pEGFP-C1-FLAG-hKu70_S77E vs pEGFP-C1-FLAG-hKu70_S77A;S78A	-0.83535	-1.22194	-0.448757	3.67737e-06			pEGFP-C1-FLAG-hKu70_S77E vs pEGFP-C1-FLAG-hKu70_S77A;S78A	-0.91556	-1.2914	-0.539719	4.00601e-07			pEGFP-C1-FLAG-hKu70_S77E vs pEGFP-C1-FLAG-hKu70_S77A;S78A	-0.967057	-1.38962	-0.544496	1.30034e-06			pEGFP-C1-FLAG-hKu70_S77E vs pEGFP-C1-FLAG-hKu70_S77A;S78A	-0.959995	-1.40214	-0.517854	3.37578e-06			pEGFP-C1-FLAG-hKu70_S77E vs pEGFP-C1-FLAG-hKu70_S77A;S78A
pEGFP-C1-FLAG-hKu70_S77E;S78E vs pEGFP-C1-FLAG-hKu70_S77A;S78A	0	-0.169459	0.169459	1			pEGFP-C1-FLAG-hKu70_S77E;S78E vs pEGFP-C1-FLAG-hKu70_S77A;S78A	-0.69452	-1.03943	-0.34961	1.24222e-05			pEGFP-C1-FLAG-hKu70_S77E;S78E vs pEGFP-C1-FLAG-hKu70_S77A;S78A	-0.77517	-1.18342	-0.366921	3.25088e-05			pEGFP-C1-FLAG-hKu70_S77E;S78E vs pEGFP-C1-FLAG-hKu70_S77A;S78A	-0.793212	-1.1798	-0.406619	9.04236e-06			pEGFP-C1-FLAG-hKu70_S77E;S78E vs pEGFP-C1-FLAG-hKu70_S77A;S78A	-0.820563	-1.1964	-0.444722	3.05913e-06			pEGFP-C1-FLAG-hKu70_S77E;S78E vs pEGFP-C1-FLAG-hKu70_S77A;S78A	-0.89456	-1.31712	-0.471998	5.27244e-06			pEGFP-C1-FLAG-hKu70_S77E;S78E vs pEGFP-C1-FLAG-hKu70_S77A;S78A	-0.899336	-1.34148	-0.457195	1.048e-05			pEGFP-C1-FLAG-hKu70_S77E;S78E vs pEGFP-C1-FLAG-hKu70_S77A;S78A
pEGFP-C1-FLAG-hKu70_WT vs pEGFP-C1-FLAG-hKu70_S77A;S78A	-1.11022e-16	-0.169459	0.169459	1			pEGFP-C1-FLAG-hKu70_WT vs pEGFP-C1-FLAG-hKu70_S77A;S78A	-0.151236	-0.496146	0.193674	0.801922			pEGFP-C1-FLAG-hKu70_WT vs pEGFP-C1-FLAG-hKu70_S77A;S78A	-0.143601	-0.551851	0.264649	0.917889			pEGFP-C1-FLAG-hKu70_WT vs pEGFP-C1-FLAG-hKu70_S77A;S78A	-0.062092	-0.448685	0.324501	0.998503			pEGFP-C1-FLAG-hKu70_WT vs pEGFP-C1-FLAG-hKu70_S77A;S78A	-0.0720907	-0.447932	0.30375	0.996002			pEGFP-C1-FLAG-hKu70_WT vs pEGFP-C1-FLAG-hKu70_S77A;S78A	-0.0485463	-0.471108	0.374015	0.999779			pEGFP-C1-FLAG-hKu70_WT vs pEGFP-C1-FLAG-hKu70_S77A;S78A	-0.0807236	-0.522865	0.361418	0.996948			pEGFP-C1-FLAG-hKu70_WT vs pEGFP-C1-FLAG-hKu70_S77A;S78A
pEGFP-C1-FLAG-hKu70_S77D;S78D vs pEGFP-C1-FLAG-hKu70_S77D	0	-0.169459	0.169459	1			pEGFP-C1-FLAG-hKu70_S77D;S78D vs pEGFP-C1-FLAG-hKu70_S77D	-0.0160394	-0.360949	0.328871	0.999999			pEGFP-C1-FLAG-hKu70_S77D;S78D vs pEGFP-C1-FLAG-hKu70_S77D	-0.0607248	-0.468974	0.347525	0.999029			pEGFP-C1-FLAG-hKu70_S77D;S78D vs pEGFP-C1-FLAG-hKu70_S77D	-0.0154938	-0.402087	0.371099	1			pEGFP-C1-FLAG-hKu70_S77D;S78D vs pEGFP-C1-FLAG-hKu70_S77D	-0.0336258	-0.409467	0.342215	0.999949			pEGFP-C1-FLAG-hKu70_S77D;S78D vs pEGFP-C1-FLAG-hKu70_S77D	-0.0720623	-0.494624	0.350499	0.997907			pEGFP-C1-FLAG-hKu70_S77D;S78D vs pEGFP-C1-FLAG-hKu70_S77D	-0.0277528	-0.469894	0.414388	0.999994			pEGFP-C1-FLAG-hKu70_S77D;S78D vs pEGFP-C1-FLAG-hKu70_S77D
pEGFP-C1-FLAG-hKu70_S77E vs pEGFP-C1-FLAG-hKu70_S77D	0	-0.169459	0.169459	1			pEGFP-C1-FLAG-hKu70_S77E vs pEGFP-C1-FLAG-hKu70_S77D	-0.0761969	-0.421107	0.268713	0.991463			pEGFP-C1-FLAG-hKu70_S77E vs pEGFP-C1-FLAG-hKu70_S77D	-0.0959592	-0.504209	0.31229	0.988188			pEGFP-C1-FLAG-hKu70_S77E vs pEGFP-C1-FLAG-hKu70_S77D	-0.0613094	-0.447902	0.325283	0.998606			pEGFP-C1-FLAG-hKu70_S77E vs pEGFP-C1-FLAG-hKu70_S77D	-0.106071	-0.481912	0.26977	0.970309			pEGFP-C1-FLAG-hKu70_S77E vs pEGFP-C1-FLAG-hKu70_S77D	-0.118159	-0.540721	0.304402	0.971619			pEGFP-C1-FLAG-hKu70_S77E vs pEGFP-C1-FLAG-hKu70_S77D	-0.0845509	-0.526692	0.35759	0.996067			pEGFP-C1-FLAG-hKu70_S77E vs pEGFP-C1-FLAG-hKu70_S77D
pEGFP-C1-FLAG-hKu70_S77E;S78E vs pEGFP-C1-FLAG-hKu70_S77D	0	-0.169459	0.169459	1			pEGFP-C1-FLAG-hKu70_S77E;S78E vs pEGFP-C1-FLAG-hKu70_S77D	-0.00556069	-0.350471	0.339349	1			pEGFP-C1-FLAG-hKu70_S77E;S78E vs pEGFP-C1-FLAG-hKu70_S77D	-0.0401985	-0.448448	0.368051	0.99991			pEGFP-C1-FLAG-hKu70_S77E;S78E vs pEGFP-C1-FLAG-hKu70_S77D	-0.0191708	-0.405763	0.367422	0.999998			pEGFP-C1-FLAG-hKu70_S77E;S78E vs pEGFP-C1-FLAG-hKu70_S77D	-0.0110742	-0.386915	0.364767	1			pEGFP-C1-FLAG-hKu70_S77E;S78E vs pEGFP-C1-FLAG-hKu70_S77D	-0.0456616	-0.468223	0.3769	0.999845			pEGFP-C1-FLAG-hKu70_S77E;S78E vs pEGFP-C1-FLAG-hKu70_S77D	-0.0238923	-0.466034	0.418249	0.999997			pEGFP-C1-FLAG-hKu70_S77E;S78E vs pEGFP-C1-FLAG-hKu70_S77D
pEGFP-C1-FLAG-hKu70_WT vs pEGFP-C1-FLAG-hKu70_S77D	-1.11022e-16	-0.169459	0.169459	1			pEGFP-C1-FLAG-hKu70_WT vs pEGFP-C1-FLAG-hKu70_S77D	0.537724	0.192814	0.882634	0.000575465			pEGFP-C1-FLAG-hKu70_WT vs pEGFP-C1-FLAG-hKu70_S77D	0.591371	0.183121	0.99962	0.00145648			pEGFP-C1-FLAG-hKu70_WT vs pEGFP-C1-FLAG-hKu70_S77D	0.711949	0.325356	1.09854	5.26295e-05			pEGFP-C1-FLAG-hKu70_WT vs pEGFP-C1-FLAG-hKu70_S77D	0.737398	0.361557	1.11324	1.91215e-05			pEGFP-C1-FLAG-hKu70_WT vs pEGFP-C1-FLAG-hKu70_S77D	0.800352	0.37779	1.22291	3.3825e-05			pEGFP-C1-FLAG-hKu70_WT vs pEGFP-C1-FLAG-hKu70_S77D	0.79472	0.352579	1.23686	7.64368e-05			pEGFP-C1-FLAG-hKu70_WT vs pEGFP-C1-FLAG-hKu70_S77D
pEGFP-C1-FLAG-hKu70_S77E vs pEGFP-C1-FLAG-hKu70_S77D;S78D	0	-0.169459	0.169459	1			pEGFP-C1-FLAG-hKu70_S77E vs pEGFP-C1-FLAG-hKu70_S77D;S78D	-0.0601575	-0.405068	0.284753	0.997629			pEGFP-C1-FLAG-hKu70_S77E vs pEGFP-C1-FLAG-hKu70_S77D;S78D	-0.0352344	-0.443484	0.373015	0.999958			pEGFP-C1-FLAG-hKu70_S77E vs pEGFP-C1-FLAG-hKu70_S77D;S78D	-0.0458155	-0.432408	0.340777	0.999736			pEGFP-C1-FLAG-hKu70_S77E vs pEGFP-C1-FLAG-hKu70_S77D;S78D	-0.0724454	-0.448286	0.303396	0.995893			pEGFP-C1-FLAG-hKu70_S77E vs pEGFP-C1-FLAG-hKu70_S77D;S78D	-0.0460969	-0.468658	0.376465	0.999836			pEGFP-C1-FLAG-hKu70_S77E vs pEGFP-C1-FLAG-hKu70_S77D;S78D	-0.0567981	-0.498939	0.385343	0.999579			pEGFP-C1-FLAG-hKu70_S77E vs pEGFP-C1-FLAG-hKu70_S77D;S78D
pEGFP-C1-FLAG-hKu70_S77E;S78E vs pEGFP-C1-FLAG-hKu70_S77D;S78D	0	-0.169459	0.169459	1			pEGFP-C1-FLAG-hKu70_S77E;S78E vs pEGFP-C1-FLAG-hKu70_S77D;S78D	0.0104787	-0.334431	0.355389	1			pEGFP-C1-FLAG-hKu70_S77E;S78E vs pEGFP-C1-FLAG-hKu70_S77D;S78D	0.0205263	-0.387723	0.428776	0.999998			pEGFP-C1-FLAG-hKu70_S77E;S78E vs pEGFP-C1-FLAG-hKu70_S77D;S78D	-0.00367697	-0.39027	0.382916	1			pEGFP-C1-FLAG-hKu70_S77E;S78E vs pEGFP-C1-FLAG-hKu70_S77D;S78D	0.0225516	-0.353289	0.398393	0.999995			pEGFP-C1-FLAG-hKu70_S77E;S78E vs pEGFP-C1-FLAG-hKu70_S77D;S78D	0.0264007	-0.396161	0.448962	0.999994			pEGFP-C1-FLAG-hKu70_S77E;S78E vs pEGFP-C1-FLAG-hKu70_S77D;S78D	0.00386048	-0.438281	0.446002	1			pEGFP-C1-FLAG-hKu70_S77E;S78E vs pEGFP-C1-FLAG-hKu70_S77D;S78D
pEGFP-C1-FLAG-hKu70_WT vs pEGFP-C1-FLAG-hKu70_S77D;S78D	-1.11022e-16	-0.169459	0.169459	1			pEGFP-C1-FLAG-hKu70_WT vs pEGFP-C1-FLAG-hKu70_S77D;S78D	0.553763	0.208853	0.898673	0.000388402			pEGFP-C1-FLAG-hKu70_WT vs pEGFP-C1-FLAG-hKu70_S77D;S78D	0.652096	0.243846	1.06035	0.000416424			pEGFP-C1-FLAG-hKu70_WT vs pEGFP-C1-FLAG-hKu70_S77D;S78D	0.727443	0.34085	1.11404	3.75377e-05			pEGFP-C1-FLAG-hKu70_WT vs pEGFP-C1-FLAG-hKu70_S77D;S78D	0.771024	0.395183	1.14687	9.06784e-06			pEGFP-C1-FLAG-hKu70_WT vs pEGFP-C1-FLAG-hKu70_S77D;S78D	0.872414	0.449853	1.29498	8.13236e-06			pEGFP-C1-FLAG-hKu70_WT vs pEGFP-C1-FLAG-hKu70_S77D;S78D	0.822473	0.380332	1.26461	4.49838e-05			pEGFP-C1-FLAG-hKu70_WT vs pEGFP-C1-FLAG-hKu70_S77D;S78D
pEGFP-C1-FLAG-hKu70_S77E;S78E vs pEGFP-C1-FLAG-hKu70_S77E	0	-0.169459	0.169459	1			pEGFP-C1-FLAG-hKu70_S77E;S78E vs pEGFP-C1-FLAG-hKu70_S77E	0.0706362	-0.274274	0.415546	0.9943			pEGFP-C1-FLAG-hKu70_S77E;S78E vs pEGFP-C1-FLAG-hKu70_S77E	0.0557607	-0.352489	0.46401	0.999402			pEGFP-C1-FLAG-hKu70_S77E;S78E vs pEGFP-C1-FLAG-hKu70_S77E	0.0421386	-0.344454	0.428731	0.999837			pEGFP-C1-FLAG-hKu70_S77E;S78E vs pEGFP-C1-FLAG-hKu70_S77E	0.0949971	-0.280844	0.470838	0.982848			pEGFP-C1-FLAG-hKu70_S77E;S78E vs pEGFP-C1-FLAG-hKu70_S77E	0.0724976	-0.350064	0.495059	0.997836			pEGFP-C1-FLAG-hKu70_S77E;S78E vs pEGFP-C1-FLAG-hKu70_S77E	0.0606586	-0.381483	0.5028	0.999387			pEGFP-C1-FLAG-hKu70_S77E;S78E vs pEGFP-C1-FLAG-hKu70_S77E
pEGFP-C1-FLAG-hKu70_WT vs pEGFP-C1-FLAG-hKu70_S77E	-1.11022e-16	-0.169459	0.169459	1			pEGFP-C1-FLAG-hKu70_WT vs pEGFP-C1-FLAG-hKu70_S77E	0.613921	0.269011	0.958831	8.86287e-05			pEGFP-C1-FLAG-hKu70_WT vs pEGFP-C1-FLAG-hKu70_S77E	0.68733	0.27908	1.09558	0.00020047			pEGFP-C1-FLAG-hKu70_WT vs pEGFP-C1-FLAG-hKu70_S77E	0.773258	0.386665	1.15985	1.38955e-05			pEGFP-C1-FLAG-hKu70_WT vs pEGFP-C1-FLAG-hKu70_S77E	0.843469	0.467628	1.21931	1.86167e-06			pEGFP-C1-FLAG-hKu70_WT vs pEGFP-C1-FLAG-hKu70_S77E	0.918511	0.49595	1.34107	3.30915e-06			pEGFP-C1-FLAG-hKu70_WT vs pEGFP-C1-FLAG-hKu70_S77E	0.879271	0.43713	1.32141	1.52987e-05			pEGFP-C1-FLAG-hKu70_WT vs pEGFP-C1-FLAG-hKu70_S77E
pEGFP-C1-FLAG-hKu70_WT vs pEGFP-C1-FLAG-hKu70_S77E;S78E	-1.11022e-16	-0.169459	0.169459	1			pEGFP-C1-FLAG-hKu70_WT vs pEGFP-C1-FLAG-hKu70_S77E;S78E	0.543284	0.198374	0.888195	0.000502193			pEGFP-C1-FLAG-hKu70_WT vs pEGFP-C1-FLAG-hKu70_S77E;S78E	0.631569	0.22332	1.03982	0.000636852			pEGFP-C1-FLAG-hKu70_WT vs pEGFP-C1-FLAG-hKu70_S77E;S78E	0.73112	0.344527	1.11771	3.46489e-05			pEGFP-C1-FLAG-hKu70_WT vs pEGFP-C1-FLAG-hKu70_S77E;S78E	0.748472	0.372631	1.12431	1.49458e-05			pEGFP-C1-FLAG-hKu70_WT vs pEGFP-C1-FLAG-hKu70_S77E;S78E	0.846014	0.423452	1.26858	1.36748e-05			pEGFP-C1-FLAG-hKu70_WT vs pEGFP-C1-FLAG-hKu70_S77E;S78E	0.818613	0.376471	1.26075	4.84218e-05			pEGFP-C1-FLAG-hKu70_WT vs pEGFP-C1-FLAG-hKu70_S77E;S78E
[truncated: 121 more columns]

## Sheet: figure 3
Figure 3
Figure 3a							Figure 3B							Figure 3C							Figure 3D							Figure 3e
gH2AX intensity							gH2AX / b-actin							gamma H2AX intensity							gamma H2AX / beta-actin							gamma H2AX intensity
B6/SJL + ctrl IgG	B6/SJL + a-HMGB1	5xFAD + ctrl IgG	5xFAD + a-HMGB1				B6/SJL + ctrl IgG	B6/SJL + a-HMGB1	5xFAD + ctrl IgG	5xFAD + a-HMGB1				B6/SJL + ctrl IgG	B6/SJL + a-HMGB1	5xFAD + ctrl IgG	5xFAD + a-HMGB1				B6/SJL + ctrl IgG	B6/SJL + a-HMGB1	5xFAD + ctrl IgG	5xFAD + a-HMGB1				control	AD
6.11143	5.38797	21.1279	9.75023				1.34914	2.1349	7.31717	4.4692				2.72217	5.99742	20.3983	10.8045				1.18505	0.991694	4.63757	2.25922			#1	3.1441	15.6521
3.13983	4.5348	16.2413	9.30383				0.797913	1.31178	5.27328	2.07867				2.36517	3.6885	17.3627	8.2001				0.59725	0.748489	4.96198	1.34954			#2	2.75443	8.66157
4.43227	3.82747	20.1399	6.54023				0.852948	0.856291	7.51172	2.83659				6.63558	4.05358	18.7584	7.20875				1.2177	1.01588	6.5388	1.39239			#3	5.00313	12.9832
																											average	3.63389	12.4323
Statistical test result							Statistical test result							Statistical test result							Statistical test result						SEM	0.693802	2.03672
[Tukey's HSD test] gH2AX-sc							[Tukey's HSD test] gH2AX-sc							[Tukey's HSD test] gH2AX-iv							[Tukey's HSD test] gH2AX-iv						p-value (student's t-test)		0.0382913
	Difference.in.mean	lwr	upr	p-value				Difference.in.mean	lwr	upr	p-value				Difference.in.mean	lwr	upr	p-value				Difference.in.mean	lwr	upr	p-value
5xFAD + ctrl IgG vs 5xFAD + a-HMGB1	10.6383	6.01057	15.266	0.000362143			5xFAD + ctrl IgG vs 5xFAD + a-HMGB1	3.57257	1.11202	6.03312	0.0071438			5xFAD + ctrl IgG vs 5xFAD + a-HMGB1	10.102	5.4043	14.7997	0.00057533			5xFAD + ctrl IgG vs 5xFAD + a-HMGB1	3.7124	2.14269	5.28211	0.000296692
B6/SJL + a-HMGB1 vs 5xFAD + a-HMGB1	-3.94802	-8.57572	0.679678	0.0971051			B6/SJL + a-HMGB1 vs 5xFAD + a-HMGB1	-1.69383	-4.15437	0.766724	0.201564			B6/SJL + a-HMGB1 vs 5xFAD + a-HMGB1	-4.15796	-8.85566	0.539727	0.0840435			B6/SJL + a-HMGB1 vs 5xFAD + a-HMGB1	-0.748363	-2.31807	0.821348	0.466365
B6/SJL + a-HMGB1 vs 5xFAD + ctrl IgG	-14.5863	-19.214	-9.95859	3.6909e-05			B6/SJL + a-HMGB1 vs 5xFAD + ctrl IgG	-5.2664	-7.72695	-2.80585	0.000594205			B6/SJL + a-HMGB1 vs 5xFAD + ctrl IgG	-14.26	-18.9576	-9.56226	4.87911e-05			B6/SJL + a-HMGB1 vs 5xFAD + ctrl IgG	-4.46076	-6.03047	-2.89105	7.92607e-05
B6/SJL + ctrl IgG vs 5xFAD + a-HMGB1	-3.97026	-8.59796	0.657445	0.0950226			B6/SJL + ctrl IgG vs 5xFAD + a-HMGB1	-2.12815	-4.5887	0.332399	0.0920765			B6/SJL + ctrl IgG vs 5xFAD + a-HMGB1	-4.83016	-9.52785	-0.132467	0.0440429			B6/SJL + ctrl IgG vs 5xFAD + a-HMGB1	-0.66705	-2.23676	0.90266	0.554175
B6/SJL + ctrl IgG vs 5xFAD + ctrl IgG	-14.6085	-19.2362	-9.98082	3.64933e-05			B6/SJL + ctrl IgG vs 5xFAD + ctrl IgG	-5.70072	-8.16127	-3.24017	0.000342863			B6/SJL + ctrl IgG vs 5xFAD + ctrl IgG	-14.9322	-19.6298	-10.2345	3.4667e-05			B6/SJL + ctrl IgG vs 5xFAD + ctrl IgG	-4.37945	-5.94916	-2.80974	9.06602e-05
B6/SJL + ctrl IgG vs B6/SJL + a-HMGB1	-0.0222333	-4.64993	4.60547	0.999999			B6/SJL + ctrl IgG vs B6/SJL + a-HMGB1	-0.434325	-2.89487	2.02622	0.939662			B6/SJL + ctrl IgG vs B6/SJL + a-HMGB1	-0.672194	-5.36989	4.0255	0.966099			B6/SJL + ctrl IgG vs B6/SJL + a-HMGB1	0.0813126	-1.4884	1.65102	0.998237
53BP1 intensity							53BP1 / beta-actin							53BP1 intensity							53BP1 / beta-actin
B6/SJL + ctrl IgG	B6/SJL + a-HMGB1	5xFAD + ctrl IgG	5xFAD + a-HMGB1				B6/SJL + ctrl IgG	B6/SJL + a-HMGB1	5xFAD + ctrl IgG	5xFAD + a-HMGB1				B6/SJL + ctrl IgG	B6/SJL + a-HMGB1	5xFAD + ctrl IgG	5xFAD + a-HMGB1				B6/SJL + ctrl IgG	B6/SJL + a-HMGB1	5xFAD + ctrl IgG	5xFAD + a-HMGB1
2.43293	2.13843	16.6726	4.92163				0.901849	1.06533	5.15087	3.562				3.05123	3.42803	17.8866	7.04863				1.45999	1.0814	3.43858	0.989897
2.33443	1.9189	18.4958	6.94877				1.04703	1.49483	4.66566	2.95537				2.95827	4.2069	18.8929	8.8812				0.459511	1.38821	4.11433	1.08436
1.18833	4.81013	21.7364	7.68127				1.05112	1.15816	5.08031	3.45307				2.50057	3.62393	21.9738	6.45417				1.0805	1.09404	5.58965	0.271201
Statistical test result							Statistical test result							Statistical test result							Statistical test result
[Tukey's HSD test] 53BP1-sc							[Tukey's HSD test] 53BP1-sc							[Tukey's HSD test] 53BP1-iv							[Tukey's HSD test] 53BP1-iv
	Difference.in.mean	lwr	upr	p-value				Difference.in.mean	lwr	upr	p-value				Difference.in.mean	lwr	upr	p-value				Difference.in.mean	lwr	upr	p-value
5xFAD + ctrl IgG vs 5xFAD + a-HMGB1	12.451	7.98085	16.9212	9.17614e-05			5xFAD + ctrl IgG vs 5xFAD + a-HMGB1	1.64214	1.01295	2.27133	0.000147019			5xFAD + ctrl IgG vs 5xFAD + a-HMGB1	12.1231	8.81929	15.427	1.18078e-05			5xFAD + ctrl IgG vs 5xFAD + a-HMGB1	3.59903	1.89793	5.30013	0.000643249
B6/SJL + a-HMGB1 vs 5xFAD + a-HMGB1	-3.5614	-8.03158	0.908779	0.125135			B6/SJL + a-HMGB1 vs 5xFAD + a-HMGB1	-2.08404	-2.71323	-1.45485	2.54931e-05			B6/SJL + a-HMGB1 vs 5xFAD + a-HMGB1	-3.70838	-7.01221	-0.404548	0.0289295			B6/SJL + a-HMGB1 vs 5xFAD + a-HMGB1	0.406065	-1.29504	2.10717	0.868161
B6/SJL + a-HMGB1 vs 5xFAD + ctrl IgG	-16.0124	-20.4826	-11.5423	1.41593e-05			B6/SJL + a-HMGB1 vs 5xFAD + ctrl IgG	-3.72618	-4.35536	-3.09699	2.64763e-07			B6/SJL + a-HMGB1 vs 5xFAD + ctrl IgG	-15.8315	-19.1353	-12.5277	1.56376e-06			B6/SJL + a-HMGB1 vs 5xFAD + ctrl IgG	-3.19297	-4.89407	-1.49187	0.00143716
B6/SJL + ctrl IgG vs 5xFAD + a-HMGB1	-4.53199	-9.00217	-0.0618103	0.0469821			B6/SJL + ctrl IgG vs 5xFAD + a-HMGB1	-2.32348	-2.95267	-1.69429	1.12549e-05			B6/SJL + ctrl IgG vs 5xFAD + a-HMGB1	-4.62464	-7.92847	-1.32081	0.0088373			B6/SJL + ctrl IgG vs 5xFAD + a-HMGB1	0.218182	-1.48292	1.91928	0.975082
B6/SJL + ctrl IgG vs 5xFAD + ctrl IgG	-16.983	-21.4532	-12.5128	9.08432e-06			B6/SJL + ctrl IgG vs 5xFAD + ctrl IgG	-3.96562	-4.5948	-3.33643	1.48668e-07			B6/SJL + ctrl IgG vs 5xFAD + ctrl IgG	-16.7478	-20.0516	-13.4439	1.0044e-06			B6/SJL + ctrl IgG vs 5xFAD + ctrl IgG	-3.38085	-5.08195	-1.67975	0.000982756
B6/SJL + ctrl IgG vs B6/SJL + a-HMGB1	-0.970589	-5.44077	3.49959	0.896075			B6/SJL + ctrl IgG vs B6/SJL + a-HMGB1	-0.23944	-0.868628	0.389747	0.633169			B6/SJL + ctrl IgG vs B6/SJL + a-HMGB1	-0.916267	-4.2201	2.38756	0.811252			B6/SJL + ctrl IgG vs B6/SJL + a-HMGB1	-0.187884	-1.88899	1.51322	0.983738
Figure 3g
MIR-t0	MIR-t0	MIR-t0	MIR-t0	MIR-t0	MIR-t0.5	MIR-t0.5	MIR-t0.5	MIR-t0.5	MIR-t0.5	MIR-t1	MIR-t1	MIR-t1	MIR-t1	MIR-t1	MIR-t1.5	MIR-t1.5	MIR-t1.5	MIR-t1.5	MIR-t1.5	MIR-t2	MIR-t2	MIR-t2	MIR-t2	MIR-t2	MIR-t2.5	MIR-t2.5	MIR-t2.5	MIR-t2.5	MIR-t2.5	MIR-t3	MIR-t3	MIR-t3	MIR-t3	MIR-t3	MIR-t3.5	MIR-t3.5	MIR-t3.5	MIR-t3.5	MIR-t3.5	MIR-t4	MIR-t4	MIR-t4	MIR-t4	MIR-t4	MIR-t4.5	MIR-t4.5	MIR-t4.5	MIR-t4.5	MIR-t4.5
HMGB1(-)/aHMGB1(-)	HMGB1(+)/IgG	HMGB1(-)/aHMGB1(+)	HMGB1(+)/aHMGB1(+)	HMGB1(-)/IgG	HMGB1(-)/aHMGB1(-)	HMGB1(+)/IgG	HMGB1(-)/aHMGB1(+)	HMGB1(+)/aHMGB1(+)	HMGB1(-)/IgG	HMGB1(-)/aHMGB1(-)	HMGB1(+)/IgG	HMGB1(-)/aHMGB1(+)	HMGB1(+)/aHMGB1(+)	HMGB1(-)/IgG	HMGB1(-)/aHMGB1(-)	HMGB1(+)/IgG	HMGB1(-)/aHMGB1(+)	HMGB1(+)/aHMGB1(+)	HMGB1(-)/IgG	HMGB1(-)/aHMGB1(-)	HMGB1(+)/IgG	HMGB1(-)/aHMGB1(+)	HMGB1(+)/aHMGB1(+)	HMGB1(-)/IgG	HMGB1(-)/aHMGB1(-)	HMGB1(+)/IgG	HMGB1(-)/aHMGB1(+)	HMGB1(+)/aHMGB1(+)	HMGB1(-)/IgG	HMGB1(-)/aHMGB1(-)	HMGB1(+)/IgG	HMGB1(-)/aHMGB1(+)	HMGB1(+)/aHMGB1(+)	HMGB1(-)/IgG	HMGB1(-)/aHMGB1(-)	HMGB1(+)/IgG	HMGB1(-)/aHMGB1(+)	HMGB1(+)/aHMGB1(+)	HMGB1(-)/IgG	HMGB1(-)/aHMGB1(-)	HMGB1(+)/IgG	HMGB1(-)/aHMGB1(+)	HMGB1(+)/aHMGB1(+)	HMGB1(-)/IgG	HMGB1(-)/aHMGB1(-)	HMGB1(+)/IgG	HMGB1(-)/aHMGB1(+)	HMGB1(+)/aHMGB1(+)	HMGB1(-)/IgG
1.03615	0.983088	1.05399	0.915939	1.00418	2.1225	1.00321	1.63994	1.74521	1.73219	2.07209	1.01987	1.83304	1.67329	1.97218	2.05558	0.997879	1.99244	1.68182	1.96886	1.91316	0.982205	2.00241	1.71835	2.00794	1.91713	0.954511	2.0827	1.72264	2.08791	1.898	1.01028	2.12795	1.65923	2.21022	2.05468	1.01475	2.10737	1.60254	2.06753	1.90644	0.995993	2.06854	1.61252	2.06916	1.99676	1.02544	1.96731	1.58483	1.95099
1.12891	1.022	0.940405	1.13461	0.985818	2.11313	1.01895	1.59592	1.889	1.61756	2.12347	0.987666	1.54929	1.8385	1.77317	2.09388	0.977514	1.52097	1.88115	1.68763	2.28594	1.02424	1.52967	1.82287	1.59619	2.21554	0.972911	1.49056	1.75925	1.75974	2.19575	0.998498	1.57386	1.71259	1.61634	2.12238	1.03525	1.5896	1.85037	1.99151	2.1442	1.03814	1.53114	2.08056	2.11303	2.23842	0.997931	1.49904	1.86823	1.8816
0.818715	1.02572	0.980847	0.975916	1.05093	1.53569	1.12416	1.52482	1.60856	1.32272	1.62371	1.10237	1.44488	1.59696	1.42044	1.65761	1.07771	1.44188	1.60112	1.52101	1.82398	1.07139	1.43098	1.63107	1.60704	1.80699	1.12763	1.34716	1.58094	1.61911	1.62365	1.14256	1.37211	1.54707	1.72443	1.6786	1.10162	1.37387	1.56926	1.73849	1.71296	1.08531	1.27502	1.55181	1.83835	1.75751	1.11543	1.33516	1.51196	1.61171
1.0436	0.975956	0.88664	0.771804	0.827835	1.75661	1.04445	1.28721	1.66561	1.37592	1.79044	1.04654	1.42665	1.68267	1.52189	1.93529	1.04635	1.72394	1.70667	1.46616	1.7891	1.00368	1.72394	1.59152	1.53872	1.8141	1.0599	1.47111	1.68131	1.48264	1.80206	1.04747	1.70821	1.61366	1.45614	1.78431	0.983567	1.74631	1.67492	1.39222	1.78134	1.05825	2.02091	1.63027	1.38981	1.82677	1.04857	1.81137	1.64405	1.41209
0.97262	0.993237	1.13811	1.20173	1.13123	1.60792	1.05016	1.65219	1.71164	1.61937	1.61455	1.06665	1.61204	1.71641	1.62975	1.63285	1.08074	1.5742	1.71903	1.68987	1.68346	1.0521	1.77619	1.73592	1.53415	1.69562	1.11467	1.80746	1.72565	1.5491	1.71812	1.05772	1.84408	1.785	1.61311	1.67387	1.12129	1.80975	1.82083	1.67006	1.68502	1.11459	1.81328	1.77746	1.87182	1.67716	1.1142	1.84276	1.67513	1.8342
Statistical test result
[Tukey's HSD test] MIR-t0 in tab]					[Tukey's HSD test] MIR-t0.5 in tab]					[Tukey's HSD test] MIR-t1 in tab]						[Tukey's HSD test] MIR-t1.5 in tab]					[Tukey's HSD test] MIR-t2 in tab]					[Tukey's HSD test] MIR-t2.5 in tab]					[Tukey's HSD test] MIR-t3 in tab]					[Tukey's HSD test] MIR-t3.5 in tab]					[Tukey's HSD test] MIR-t4 in tab]					[Tukey's HSD test] MIR-t4.5 in tab]
	Difference.in.mean	lwr	upr	p-value		Difference.in.mean	lwr	upr	p-value		Difference.in.mean	lwr	upr	p-value		Difference.in.mean	lwr	upr	p-value		Difference.in.mean	lwr	upr	p-value		Difference.in.mean	lwr	upr	p-value		Difference.in.mean	lwr	upr	p-value		Difference.in.mean	lwr	upr	p-value		Difference.in.mean	lwr	upr	p-value		Difference.in.mean	lwr	upr	p-value
HMGB1(-)/IgG vs HMGB1(-)/aHMGB1(+)	-2.22045e-16	-0.216804	0.216804	1	HMGB1(-)/IgG vs HMGB1(-)/aHMGB1(+)	-0.00646598	-0.326874	0.313942	0.999997	HMGB1(-)/IgG vs HMGB1(-)/aHMGB1(+)	0.0903062	-0.22864	0.409252	0.912396	HMGB1(-)/IgG vs HMGB1(-)/aHMGB1(+)	0.0160226	-0.307001	0.339046	0.999881	HMGB1(-)/IgG vs HMGB1(-)/aHMGB1(+)	-0.0358299	-0.366311	0.294651	0.997396	HMGB1(-)/IgG vs HMGB1(-)/aHMGB1(+)	0.0599046	-0.316871	0.43668	0.988729	HMGB1(-)/IgG vs HMGB1(-)/aHMGB1(+)	-0.00119347	-0.401562	0.399175	1	HMGB1(-)/IgG vs HMGB1(-)/aHMGB1(+)	0.0465801	-0.34236	0.43552	0.996172	HMGB1(-)/IgG vs HMGB1(-)/aHMGB1(+)	0.114654	-0.331326	0.560634	0.936495	HMGB1(-)/IgG vs HMGB1(-)/aHMGB1(+)	0.0469865	-0.321089	0.415062	0.995106
HMGB1(-)/aHMGB1(-) vs HMGB1(-)/aHMGB1(+)	0	-0.216804	0.216804	1	HMGB1(-)/aHMGB1(-) vs HMGB1(-)/aHMGB1(+)	0.287153	-0.0332551	0.607562	0.092677	HMGB1(-)/aHMGB1(-) vs HMGB1(-)/aHMGB1(+)	0.271672	-0.0472742	0.590618	0.119154	HMGB1(-)/aHMGB1(-) vs HMGB1(-)/aHMGB1(+)	0.224356	-0.0986676	0.54738	0.267476	HMGB1(-)/aHMGB1(-) vs HMGB1(-)/aHMGB1(+)	0.206491	-0.12399	0.536973	0.364385	HMGB1(-)/aHMGB1(-) vs HMGB1(-)/aHMGB1(+)	0.25008	-0.126696	0.626856	0.307938	HMGB1(-)/aHMGB1(-) vs HMGB1(-)/aHMGB1(+)	0.122276	-0.278093	0.522644	0.88821	HMGB1(-)/aHMGB1(-) vs HMGB1(-)/aHMGB1(+)	0.137389	-0.251551	0.526328	0.825756	HMGB1(-)/aHMGB1(-) vs HMGB1(-)/aHMGB1(+)	0.104214	-0.341766	0.550194	0.954274	HMGB1(-)/aHMGB1(-) vs HMGB1(-)/aHMGB1(+)	0.208195	-0.15988	0.576271	0.460338
HMGB1(+)/aHMGB1(+) vs HMGB1(-)/aHMGB1(+)	-2.22045e-16	-0.216804	0.216804	1	HMGB1(+)/aHMGB1(+) vs HMGB1(-)/aHMGB1(+)	0.183991	-0.136417	0.504399	0.445733	HMGB1(+)/aHMGB1(+) vs HMGB1(-)/aHMGB1(+)	0.128389	-0.190557	0.447335	0.748825	HMGB1(+)/aHMGB1(+) vs HMGB1(-)/aHMGB1(+)	0.0672718	-0.255752	0.390296	0.969583	HMGB1(+)/aHMGB1(+) vs HMGB1(-)/aHMGB1(+)	0.00731135	-0.32317	0.337792	0.999995	HMGB1(+)/aHMGB1(+) vs HMGB1(-)/aHMGB1(+)	0.0541627	-0.322613	0.430938	0.992296	HMGB1(+)/aHMGB1(+) vs HMGB1(-)/aHMGB1(+)	-0.0617305	-0.462099	0.338638	0.989958	HMGB1(+)/aHMGB1(+) vs HMGB1(-)/aHMGB1(+)	-0.0217955	-0.410735	0.367144	0.999806	HMGB1(+)/aHMGB1(+) vs HMGB1(-)/aHMGB1(+)	-0.0112565	-0.457236	0.434723	0.999992	HMGB1(+)/aHMGB1(+) vs HMGB1(-)/aHMGB1(+)	-0.0342901	-0.402366	0.333786	0.998559
HMGB1(+)/IgG vs HMGB1(-)/aHMGB1(+)	-1.11022e-16	-0.216804	0.216804	1	HMGB1(+)/IgG vs HMGB1(-)/aHMGB1(+)	-0.491828	-0.812236	-0.17142	0.00147653	HMGB1(+)/IgG vs HMGB1(-)/aHMGB1(+)	-0.52856	-0.847506	-0.209614	0.000646546	HMGB1(+)/IgG vs HMGB1(-)/aHMGB1(+)	-0.614646	-0.93767	-0.291622	0.000125748	HMGB1(+)/IgG vs HMGB1(-)/aHMGB1(+)	-0.665913	-0.996394	-0.335432	6.04514e-05	HMGB1(+)/IgG vs HMGB1(-)/aHMGB1(+)	-0.593873	-0.970649	-0.217097	0.00111731	HMGB1(+)/IgG vs HMGB1(-)/aHMGB1(+)	-0.673937	-1.07431	-0.273568	0.000542411	HMGB1(+)/IgG vs HMGB1(-)/aHMGB1(+)	-0.674086	-1.06303	-0.285147	0.000388124	HMGB1(+)/IgG vs HMGB1(-)/aHMGB1(+)	-0.683322	-1.1293	-0.237342	0.00150502	HMGB1(+)/IgG vs HMGB1(-)/aHMGB1(+)	-0.630814	-0.99889	-0.262739	0.000441817
HMGB1(-)/aHMGB1(-) vs HMGB1(-)/IgG	2.22045e-16	-0.216804	0.216804	1	HMGB1(-)/aHMGB1(-) vs HMGB1(-)/IgG	0.293619	-0.0267891	0.614028	0.0824538	HMGB1(-)/aHMGB1(-) vs HMGB1(-)/IgG	0.181366	-0.13758	0.500312	0.45521	HMGB1(-)/aHMGB1(-) vs HMGB1(-)/IgG	0.208334	-0.11469	0.531358	0.334468	HMGB1(-)/aHMGB1(-) vs HMGB1(-)/IgG	0.242321	-0.0881598	0.572802	0.222137	HMGB1(-)/aHMGB1(-) vs HMGB1(-)/IgG	0.190176	-0.1866	0.566951	0.567904	HMGB1(-)/aHMGB1(-) vs HMGB1(-)/IgG	0.123469	-0.2769	0.523838	0.884726	HMGB1(-)/aHMGB1(-) vs HMGB1(-)/IgG	0.0908086	-0.298131	0.479748	0.954408	HMGB1(-)/aHMGB1(-) vs HMGB1(-)/IgG	-0.0104396	-0.45642	0.43554	0.999994	HMGB1(-)/aHMGB1(-) vs HMGB1(-)/IgG	0.161209	-0.206867	0.529284	0.688005
HMGB1(+)/aHMGB1(+) vs HMGB1(-)/IgG	0	-0.216804	0.216804	1	HMGB1(+)/aHMGB1(+) vs HMGB1(-)/IgG	0.190457	-0.129951	0.510865	0.412302	HMGB1(+)/aHMGB1(+) vs HMGB1(-)/IgG	0.0380829	-0.280863	0.357029	0.996216	HMGB1(+)/aHMGB1(+) vs HMGB1(-)/IgG	0.0512492	-0.271775	0.374273	0.988819	HMGB1(+)/aHMGB1(+) vs HMGB1(-)/IgG	0.0431412	-0.28734	0.373622	0.994668	HMGB1(+)/aHMGB1(+) vs HMGB1(-)/IgG	-0.00574196	-0.382518	0.371034	0.999999	HMGB1(+)/aHMGB1(+) vs HMGB1(-)/IgG	-0.0605371	-0.460906	0.339832	0.990671	HMGB1(+)/aHMGB1(+) vs HMGB1(-)/IgG	-0.0683756	-0.457315	0.320564	0.983605	HMGB1(+)/aHMGB1(+) vs HMGB1(-)/IgG	-0.12591	-0.57189	0.32007	0.91322	HMGB1(+)/aHMGB1(+) vs HMGB1(-)/IgG	-0.0812766	-0.449352	0.286799	0.962523
HMGB1(+)/IgG vs HMGB1(-)/IgG	1.11022e-16	-0.216804	0.216804	1	HMGB1(+)/IgG vs HMGB1(-)/IgG	-0.485362	-0.80577	-0.164954	0.0016927	HMGB1(+)/IgG vs HMGB1(-)/IgG	-0.618866	-0.937812	-0.29992	9.82806e-05	HMGB1(+)/IgG vs HMGB1(-)/IgG	-0.630669	-0.953693	-0.307645	9.08353e-05	HMGB1(+)/IgG vs HMGB1(-)/IgG	-0.630083	-0.960564	-0.299602	0.000122666	HMGB1(+)/IgG vs HMGB1(-)/IgG	-0.653778	-1.03055	-0.277002	0.000382825	HMGB1(+)/IgG vs HMGB1(-)/IgG	-0.672743	-1.07311	-0.272375	0.000553399	HMGB1(+)/IgG vs HMGB1(-)/IgG	-0.720666	-1.10961	-0.331727	0.000174774	HMGB1(+)/IgG vs HMGB1(-)/IgG	-0.797976	-1.24396	-0.351996	0.000266722	HMGB1(+)/IgG vs HMGB1(-)/IgG	-0.677801	-1.04588	-0.309725	0.000188517
HMGB1(+)/aHMGB1(+) vs HMGB1(-)/aHMGB1(-)	-2.22045e-16	-0.216804	0.216804	1	HMGB1(+)/aHMGB1(+) vs HMGB1(-)/aHMGB1(-)	-0.103162	-0.423571	0.217246	0.86814	HMGB1(+)/aHMGB1(+) vs HMGB1(-)/aHMGB1(-)	-0.143283	-0.462229	0.175663	0.66805	HMGB1(+)/aHMGB1(+) vs HMGB1(-)/aHMGB1(-)	-0.157084	-0.480108	0.165939	0.601303	HMGB1(+)/aHMGB1(+) vs HMGB1(-)/aHMGB1(-)	-0.19918	-0.529661	0.131301	0.398948	HMGB1(+)/aHMGB1(+) vs HMGB1(-)/aHMGB1(-)	-0.195918	-0.572693	0.180858	0.540468	HMGB1(+)/aHMGB1(+) vs HMGB1(-)/aHMGB1(-)	-0.184006	-0.584375	0.216363	0.649528	HMGB1(+)/aHMGB1(+) vs HMGB1(-)/aHMGB1(-)	-0.159184	-0.548124	0.229755	0.737548	HMGB1(+)/aHMGB1(+) vs HMGB1(-)/aHMGB1(-)	-0.115471	-0.561451	0.330509	0.93495	HMGB1(+)/aHMGB1(+) vs HMGB1(-)/aHMGB1(-)	-0.242485	-0.610561	0.12559	0.314787
HMGB1(+)/IgG vs HMGB1(-)/aHMGB1(-)	-1.11022e-16	-0.216804	0.216804	1	HMGB1(+)/IgG vs HMGB1(-)/aHMGB1(-)	-0.778981	-1.09939	-0.458573	4.46908e-06	HMGB1(+)/IgG vs HMGB1(-)/aHMGB1(-)	-0.800232	-1.11918	-0.481286	2.80664e-06	HMGB1(+)/IgG vs HMGB1(-)/aHMGB1(-)	-0.839003	-1.16203	-0.515979	1.66859e-06	HMGB1(+)/IgG vs HMGB1(-)/aHMGB1(-)	-0.872404	-1.20289	-0.541923	1.30379e-06	HMGB1(+)/IgG vs HMGB1(-)/aHMGB1(-)	-0.843953	-1.22073	-0.467177	1.44498e-05	HMGB1(+)/IgG vs HMGB1(-)/aHMGB1(-)	-0.796212	-1.19658	-0.395844	7.16925e-05	HMGB1(+)/IgG vs HMGB1(-)/aHMGB1(-)	-0.811475	-1.20041	-0.422535	3.81655e-05	HMGB1(+)/IgG vs HMGB1(-)/aHMGB1(-)	-0.787536	-1.23352	-0.341556	0.000311817	HMGB1(+)/IgG vs HMGB1(-)/aHMGB1(-)	-0.83901	-1.20709	-0.470934	1.13009e-05
HMGB1(+)/IgG vs HMGB1(+)/aHMGB1(+)	1.11022e-16	-0.216804	0.216804	1	HMGB1(+)/IgG vs HMGB1(+)/aHMGB1(+)	-0.675819	-0.996227	-0.355411	3.29744e-05	HMGB1(+)/IgG vs HMGB1(+)/aHMGB1(+)	-0.656949	-0.975895	-0.338003	4.52803e-05	HMGB1(+)/IgG vs HMGB1(+)/aHMGB1(+)	-0.681918	-1.00494	-0.358894	3.25973e-05	HMGB1(+)/IgG vs HMGB1(+)/aHMGB1(+)	-0.673224	-1.00371	-0.342743	5.23941e-05	HMGB1(+)/IgG vs HMGB1(+)/aHMGB1(+)	-0.648036	-1.02481	-0.27126	0.000424005	HMGB1(+)/IgG vs HMGB1(+)/aHMGB1(+)	-0.612206	-1.01257	-0.211837	0.00153668	HMGB1(+)/IgG vs HMGB1(+)/aHMGB1(+)	-0.652291	-1.04123	-0.263351	0.000565478	HMGB1(+)/IgG vs HMGB1(+)/aHMGB1(+)	-0.672065	-1.11805	-0.226086	0.00178549	HMGB1(+)/IgG vs HMGB1(+)/aHMGB1(+)	-0.596524	-0.9646	-0.228449	0.000827323
HMGB1(+)&ctrl vs HMGB1(+)&anti-HMGB1(+)	-0.094642	-0.323416	0.134132	0.730075	HMGB1(+)&ctrl vs HMGB1(+)&anti-HMGB1(+)	-0.831647	-1.16246	-0.500835	2.72512e-06	HMGB1(+)&ctrl vs HMGB1(+)&anti-HMGB1(+)	-0.810859	-1.13944	-0.482274	3.58901e-06	HMGB1(+)&ctrl vs HMGB1(+)&anti-HMGB1(+)	-0.837108	-1.17318	-0.501034	3.1264e-06	HMGB1(+)&ctrl vs HMGB1(+)&anti-HMGB1(+)	-0.826804	-1.17045	-0.483153	5.20609e-06	HMGB1(+)&ctrl vs HMGB1(+)&anti-HMGB1(+)	-0.801322	-1.19458	-0.408063	5.22116e-05	HMGB1(+)&ctrl vs HMGB1(+)&anti-HMGB1(+)	-0.763	-1.17858	-0.347422	0.000195484	HMGB1(+)&ctrl vs HMGB1(+)&anti-HMGB1(+)	-0.806442	-1.21102	-0.401867	6.95758e-05	HMGB1(+)&ctrl vs HMGB1(+)&anti-HMGB1(+)	-0.828551	-1.29684	-0.360258	0.000304724	HMGB1(+)&ctrl vs HMGB1(+)&anti-HMGB1(+)	-0.746857	-1.13123	-0.362485	9.65528e-05
[truncated: 35 more columns]

## Sheet: figure 4
Figure 4
Figure 4d
bleached area / non-bleached area
MIR-t0	MIR-t0	MIR-t0	MIR-t0	MIR-t0	MIR-t0	MIR-t0.5	MIR-t0.5	MIR-t0.5	MIR-t0.5	MIR-t0.5	MIR-t0.5	MIR-t1	MIR-t1	MIR-t1	MIR-t1	MIR-t1	MIR-t1	MIR-t1.5	MIR-t1.5	MIR-t1.5	MIR-t1.5	MIR-t1.5	MIR-t1.5	MIR-t2	MIR-t2	MIR-t2	MIR-t2	MIR-t2	MIR-t2	MIR-t2.5	MIR-t2.5	MIR-t2.5	MIR-t2.5	MIR-t2.5	MIR-t2.5	MIR-t3	MIR-t3	MIR-t3	MIR-t3	MIR-t3	MIR-t3	MIR-t3.5	MIR-t3.5	MIR-t3.5	MIR-t3.5	MIR-t3.5	MIR-t3.5	MIR-t4	MIR-t4
scrambled	TLR4-siRNA	RAGE-siRNA	MEK1-siRNA	ERK1-siRNA	ERK2-siRNA	scrambled	TLR4-siRNA	RAGE-siRNA	MEK1-siRNA	ERK1-siRNA	ERK2-siRNA	scrambled	TLR4-siRNA	RAGE-siRNA	MEK1-siRNA	ERK1-siRNA	ERK2-siRNA	scrambled	TLR4-siRNA	RAGE-siRNA	MEK1-siRNA	ERK1-siRNA	ERK2-siRNA	scrambled	TLR4-siRNA	RAGE-siRNA	MEK1-siRNA	ERK1-siRNA	ERK2-siRNA	scrambled	TLR4-siRNA	RAGE-siRNA	MEK1-siRNA	ERK1-siRNA	ERK2-siRNA	scrambled	TLR4-siRNA	RAGE-siRNA	MEK1-siRNA	ERK1-siRNA	ERK2-siRNA	scrambled	TLR4-siRNA	RAGE-siRNA	MEK1-siRNA	ERK1-siRNA	ERK2-siRNA	scrambled	TLR4-siRNA
0.99939	0.917775	0.85805	0.958579	0.923198	0.951372	1.04498	1.40095	1.6164	1.58585	1.65064	1.51932	1.00803	1.45304	1.67297	1.80475	1.8662	1.5026	1.03285	1.52159	1.61392	1.82094	1.92671	1.43879	1.06656	1.54202	1.69441	1.99054	1.82853	1.69899	1.05546	1.63344	1.94235	2.07361	1.82547	1.89896	1.07012	1.82442	1.79598	2.09906	1.77306	1.73541	1.03857	1.81864	1.86032	2.13002	1.82737	1.78218	1.09378	1.87926
1.05827	0.814336	0.948864	0.973767	1.03106	0.941337	1.14844	1.50536	2.0365	1.37472	1.95547	1.62866	1.1094	1.63195	2.2549	1.59718	2.29604	1.7171	1.25887	1.53113	2.33378	1.59709	2.34083	1.65366	1.16248	1.6319	2.39225	1.82936	2.25527	1.76038	1.15927	1.65084	2.34254	1.73362	2.25527	1.67423	1.22314	1.67582	2.57347	1.66335	1.86361	1.66812	1.20047	1.61695	2.48119	1.80803	1.90128	1.7257	1.20211	1.66824
1.02664	1.23786	1.0128	0.979546	0.936371	0.923589	1.17165	1.58038	2.12304	1.61274	1.71575	1.84708	1.15258	1.57473	2.17761	1.72568	1.67728	1.86537	1.28382	2.01984	2.1253	1.69555	1.79232	1.87758	1.19162	2.06117	1.91818	1.843	1.64414	1.85341	1.32687	2.01003	2.03341	1.8055	1.7822	1.90394	1.30836	2.12427	2.20979	1.78761	1.76219	1.79397	1.2906	2.05286	2.43956	1.75644	1.63322	1.80955	1.38167	2.1519
0.825601	1.13887	1.25249	1.00221	0.906953	0.855811	0.812174	1.8049	1.73691	1.76478	1.78894	1.50911	1.13062	2.69319	1.62547	1.91669	2.12928	1.54022	1.14533	2.98166	1.68846	2.01469	2.12009	1.65666	1.14107	3.21268	1.76536	1.98318	2.08259	1.71424	1.19445	3.21374	1.74062	2.04922	2.14151	1.85256	1.24658	3.3739	1.74608	2.08541	2.05626	1.73017	1.19082	3.45529	1.77711	2.02041	1.94653	1.77255	1.26728	2.91996
1.0901	0.89116	0.927797	1.08589	1.20242	0.97989	1.24105	1.78663	1.52526	1.60235	1.79677	1.63163	1.12788	1.74433	1.58628	1.6185	2.14546	1.84163	1.0753	1.68456	1.60596	1.88976	2.21593	1.83321	1.10958	1.80577	1.59657	1.88952	2.29991	1.86886	1.14028	1.93341	1.67781	2.00278	2.55694	1.97028	1.14936	2.08621	1.64745	2.05206	2.56541	2.07735	1.11271	1.8922	1.76903	2.00149	2.62887	2.11422	1.1422	1.82649
Statistical test result
[Tukey's HSD test] MIR-t0 in tab]					[Tukey's HSD test] MIR-t0.5 in tab]					[Tukey's HSD test] MIR-t1 in tab]						[Tukey's HSD test] MIR-t1.5 in tab]					[Tukey's HSD test] MIR-t2 in tab]					[Tukey's HSD test] MIR-t2.5 in tab]					[Tukey's HSD test] MIR-t3 in tab]					[Tukey's HSD test] MIR-t3.5 in tab]					[Tukey's HSD test] MIR-t4 in tab]					[Tukey's HSD test] MIR-t4.5 in tab]
	Difference.in.mean	lwr	upr	p-value		Difference.in.mean	lwr	upr	p-value		Difference.in.mean	lwr	upr	p-value		Difference.in.mean	lwr	upr	p-value		Difference.in.mean	lwr	upr	p-value		Difference.in.mean	lwr	upr	p-value		Difference.in.mean	lwr	upr	p-value		Difference.in.mean	lwr	upr	p-value		Difference.in.mean	lwr	upr	p-value		Difference.in.mean	lwr	upr	p-value
ERK2-siRNA vs ERK1-siRNA	-0.0696001	-0.303321	0.164121	0.93726	ERK2-siRNA vs ERK1-siRNA	-0.154353	-0.491443	0.182737	0.717501	ERK2-siRNA vs ERK1-siRNA	-0.329466	-0.873902	0.21497	0.442644	ERK2-siRNA vs ERK1-siRNA	-0.387198	-1.00789	0.233496	0.409954	ERK2-siRNA vs ERK1-siRNA	-0.242913	-0.887614	0.401789	0.848712	ERK2-siRNA vs ERK1-siRNA	-0.252282	-0.891916	0.387353	0.82316	ERK2-siRNA vs ERK1-siRNA	-0.203101	-0.912639	0.506436	0.946476	ERK2-siRNA vs ERK1-siRNA	-0.146615	-0.893446	0.600215	0.989488	ERK2-siRNA vs ERK1-siRNA	-0.0660241	-0.632847	0.500799	0.999097	ERK2-siRNA vs ERK1-siRNA	-0.178021	-0.781975	0.425933	0.939772
MEK1-siRNA vs ERK1-siRNA	-4.44089e-16	-0.233721	0.233721	1	MEK1-siRNA vs ERK1-siRNA	-0.193427	-0.530517	0.143662	0.499738	MEK1-siRNA vs ERK1-siRNA	-0.290293	-0.834729	0.254143	0.576391	MEK1-siRNA vs ERK1-siRNA	-0.275569	-0.896263	0.345125	0.742204	MEK1-siRNA vs ERK1-siRNA	-0.11497	-0.759671	0.529732	0.993224	MEK1-siRNA vs ERK1-siRNA	-0.179332	-0.818967	0.460303	0.95081	MEK1-siRNA vs ERK1-siRNA	-0.0666084	-0.776146	0.642929	0.999684	MEK1-siRNA vs ERK1-siRNA	-0.0441748	-0.791005	0.702655	0.999968	MEK1-siRNA vs ERK1-siRNA	0.0861813	-0.480641	0.653004	0.996778	MEK1-siRNA vs ERK1-siRNA	0.0917443	-0.51221	0.695699	0.996792
RAGE-siRNA vs ERK1-siRNA	-4.44089e-16	-0.233721	0.233721	1	RAGE-siRNA vs ERK1-siRNA	0.0261069	-0.310983	0.363197	0.999877	RAGE-siRNA vs ERK1-siRNA	-0.159406	-0.703842	0.38503	0.941367	RAGE-siRNA vs ERK1-siRNA	-0.205694	-0.826388	0.415	0.90501	RAGE-siRNA vs ERK1-siRNA	-0.148734	-0.793435	0.495968	0.978444	RAGE-siRNA vs ERK1-siRNA	-0.164933	-0.804567	0.474702	0.965252	RAGE-siRNA vs ERK1-siRNA	-0.00954948	-0.719087	0.699988	1	RAGE-siRNA vs ERK1-siRNA	0.077984	-0.668846	0.824814	0.999469	RAGE-siRNA vs ERK1-siRNA	0.0283312	-0.538491	0.595154	0.999986	RAGE-siRNA vs ERK1-siRNA	-0.0609313	-0.664886	0.543023	0.999551
scrambled vs ERK1-siRNA	0	-0.233721	0.233721	1	scrambled vs ERK1-siRNA	-0.697857	-1.03495	-0.360767	1.73876e-05	scrambled vs ERK1-siRNA	-0.917151	-1.46159	-0.372715	0.00031811	scrambled vs ERK1-siRNA	-0.919945	-1.54064	-0.299251	0.00149485	scrambled vs ERK1-siRNA	-0.887826	-1.53253	-0.243124	0.00331582	scrambled vs ERK1-siRNA	-0.937013	-1.57665	-0.297378	0.00170414	scrambled vs ERK1-siRNA	-0.804594	-1.51413	-0.0950564	0.0198486	scrambled vs ERK1-siRNA	-0.820821	-1.56765	-0.0739913	0.0253911	scrambled vs ERK1-siRNA	-0.758516	-1.32534	-0.191694	0.00444369	scrambled vs ERK1-siRNA	-0.893831	-1.49779	-0.289876	0.00151964
TLR4-siRNA vs ERK1-siRNA	-2.22045e-16	-0.233721	0.233721	1	TLR4-siRNA vs ERK1-siRNA	-0.165873	-0.502962	0.171217	0.654503	TLR4-siRNA vs ERK1-siRNA	-0.203402	-0.747838	0.341033	0.853113	TLR4-siRNA vs ERK1-siRNA	-0.131422	-0.752116	0.489272	0.985235	TLR4-siRNA vs ERK1-siRNA	0.0286165	-0.616085	0.673318	0.999992	TLR4-siRNA vs ERK1-siRNA	-0.0239857	-0.66362	0.615649	0.999997	TLR4-siRNA vs ERK1-siRNA	0.212819	-0.496718	0.922357	0.935441	TLR4-siRNA vs ERK1-siRNA	0.179732	-0.567098	0.926562	0.974109	TLR4-siRNA vs ERK1-siRNA	0.113244	-0.453578	0.680067	0.988621	TLR4-siRNA vs ERK1-siRNA	0.112647	-0.491307	0.716602	0.991673
MEK1-siRNA vs ERK2-siRNA	0.0696001	-0.164121	0.303321	0.93726	MEK1-siRNA vs ERK2-siRNA	-0.0390744	-0.376164	0.298015	0.999118	MEK1-siRNA vs ERK2-siRNA	0.0391731	-0.505263	0.583609	0.999914	MEK1-siRNA vs ERK2-siRNA	0.111629	-0.509065	0.732323	0.992955	MEK1-siRNA vs ERK2-siRNA	0.127943	-0.516759	0.772644	0.98896	MEK1-siRNA vs ERK2-siRNA	0.0729499	-0.566685	0.712585	0.999185	MEK1-siRNA vs ERK2-siRNA	0.136493	-0.573045	0.846031	0.990413	MEK1-siRNA vs ERK2-siRNA	0.102441	-0.644389	0.849271	0.998022	MEK1-siRNA vs ERK2-siRNA	0.152205	-0.414617	0.719028	0.958825	MEK1-siRNA vs ERK2-siRNA	0.269765	-0.334189	0.873719	0.737479
RAGE-siRNA vs ERK2-siRNA	0.0696001	-0.164121	0.303321	0.93726	RAGE-siRNA vs ERK2-siRNA	0.18046	-0.15663	0.51755	0.572301	RAGE-siRNA vs ERK2-siRNA	0.17006	-0.374376	0.714496	0.924277	RAGE-siRNA vs ERK2-siRNA	0.181504	-0.43919	0.802198	0.941664	RAGE-siRNA vs ERK2-siRNA	0.0941788	-0.550523	0.73888	0.997333	RAGE-siRNA vs ERK2-siRNA	0.0873491	-0.552286	0.726984	0.998064	RAGE-siRNA vs ERK2-siRNA	0.193552	-0.515986	0.90309	0.956049	RAGE-siRNA vs ERK2-siRNA	0.224599	-0.522231	0.97143	0.934758	RAGE-siRNA vs ERK2-siRNA	0.0943552	-0.472467	0.661178	0.995075	RAGE-siRNA vs ERK2-siRNA	0.11709	-0.486865	0.721044	0.990068
scrambled vs ERK2-siRNA	0.0696001	-0.164121	0.303321	0.93726	scrambled vs ERK2-siRNA	-0.543504	-0.880594	-0.206414	0.000552704	scrambled vs ERK2-siRNA	-0.587684	-1.13212	-0.0432483	0.0291187	scrambled vs ERK2-siRNA	-0.532747	-1.15344	0.0879469	0.122595	scrambled vs ERK2-siRNA	-0.644913	-1.28961	-0.000211545	0.0498909	scrambled vs ERK2-siRNA	-0.684731	-1.32437	-0.0450962	0.0309785	scrambled vs ERK2-siRNA	-0.601493	-1.31103	0.108045	0.130537	scrambled vs ERK2-siRNA	-0.674206	-1.42104	0.0726242	0.0935373	scrambled vs ERK2-siRNA	-0.692492	-1.25931	-0.12567	0.010539	scrambled vs ERK2-siRNA	-0.71581	-1.31976	-0.111856	0.0137445
TLR4-siRNA vs ERK2-siRNA	0.0696001	-0.164121	0.303321	0.93726	TLR4-siRNA vs ERK2-siRNA	-0.0115196	-0.348609	0.32557	0.999998	TLR4-siRNA vs ERK2-siRNA	0.126064	-0.418372	0.6705	0.978096	TLR4-siRNA vs ERK2-siRNA	0.255776	-0.364918	0.876471	0.795723	TLR4-siRNA vs ERK2-siRNA	0.271529	-0.373172	0.916231	0.780955	TLR4-siRNA vs ERK2-siRNA	0.228296	-0.411338	0.867931	0.875102	TLR4-siRNA vs ERK2-siRNA	0.415921	-0.293617	1.12546	0.476915	TLR4-siRNA vs ERK2-siRNA	0.326347	-0.420483	1.07318	0.75433	TLR4-siRNA vs ERK2-siRNA	0.179268	-0.387554	0.746091	0.920535	TLR4-siRNA vs ERK2-siRNA	0.290668	-0.313286	0.894623	0.6747
RAGE-siRNA vs MEK1-siRNA	0	-0.233721	0.233721	1	RAGE-siRNA vs MEK1-siRNA	0.219534	-0.117555	0.556624	0.36408	RAGE-siRNA vs MEK1-siRNA	0.130887	-0.413549	0.675323	0.974225	RAGE-siRNA vs MEK1-siRNA	0.0698748	-0.550819	0.690569	0.999235	RAGE-siRNA vs MEK1-siRNA	-0.033764	-0.678465	0.610938	0.999982	RAGE-siRNA vs MEK1-siRNA	0.0143992	-0.625235	0.654034	1	RAGE-siRNA vs MEK1-siRNA	0.0570589	-0.652479	0.766597	0.999852	RAGE-siRNA vs MEK1-siRNA	0.122159	-0.624671	0.868989	0.995461	RAGE-siRNA vs MEK1-siRNA	-0.0578501	-0.624673	0.508972	0.999524	RAGE-siRNA vs MEK1-siRNA	-0.152676	-0.75663	0.451279	0.968047
scrambled vs MEK1-siRNA	4.44089e-16	-0.233721	0.233721	1	scrambled vs MEK1-siRNA	-0.50443	-0.841519	-0.16734	0.00134043	scrambled vs MEK1-siRNA	-0.626857	-1.17129	-0.0824214	0.0175304	scrambled vs MEK1-siRNA	-0.644376	-1.26507	-0.023682	0.0386757	scrambled vs MEK1-siRNA	-0.772856	-1.41756	-0.128154	0.0124562	scrambled vs MEK1-siRNA	-0.757681	-1.39732	-0.118046	0.0138096	scrambled vs MEK1-siRNA	-0.737986	-1.44752	-0.028448	0.0381684	scrambled vs MEK1-siRNA	-0.776647	-1.52348	-0.0298164	0.0382126	scrambled vs MEK1-siRNA	-0.844697	-1.41152	-0.277875	0.00140524	scrambled vs MEK1-siRNA	-0.985575	-1.58953	-0.381621	0.000476011
TLR4-siRNA vs MEK1-siRNA	2.22045e-16	-0.233721	0.233721	1	TLR4-siRNA vs MEK1-siRNA	0.0275549	-0.309535	0.364645	0.99984	TLR4-siRNA vs MEK1-siRNA	0.0868908	-0.457545	0.631327	0.995954	TLR4-siRNA vs MEK1-siRNA	0.144148	-0.476546	0.764842	0.977812	TLR4-siRNA vs MEK1-siRNA	0.143586	-0.501115	0.788288	0.981527	TLR4-siRNA vs MEK1-siRNA	0.155346	-0.484288	0.794981	0.973071	TLR4-siRNA vs MEK1-siRNA	0.279428	-0.43011	0.988965	0.824059	TLR4-siRNA vs MEK1-siRNA	0.223906	-0.522924	0.970737	0.935553	TLR4-siRNA vs MEK1-siRNA	0.027063	-0.53976	0.593886	0.999989	TLR4-siRNA vs MEK1-siRNA	0.020903	-0.583051	0.624857	0.999998
scrambled vs RAGE-siRNA	4.44089e-16	-0.233721	0.233721	1	scrambled vs RAGE-siRNA	-0.723964	-1.06105	-0.386874	9.84056e-06	scrambled vs RAGE-siRNA	-0.757745	-1.30218	-0.213309	0.00296778	scrambled vs RAGE-siRNA	-0.714251	-1.33494	-0.0935568	0.0176132	scrambled vs RAGE-siRNA	-0.739092	-1.38379	-0.0943903	0.0181654	scrambled vs RAGE-siRNA	-0.77208	-1.41171	-0.132445	0.0117278	scrambled vs RAGE-siRNA	-0.795044	-1.50458	-0.0855069	0.0218353	scrambled vs RAGE-siRNA	-0.898805	-1.64564	-0.151975	0.0120366	scrambled vs RAGE-siRNA	-0.786847	-1.35367	-0.220025	0.0030502	scrambled vs RAGE-siRNA	-0.832899	-1.43685	-0.228945	0.003267
TLR4-siRNA vs RAGE-siRNA	2.22045e-16	-0.233721	0.233721	1	TLR4-siRNA vs RAGE-siRNA	-0.19198	-0.529069	0.14511	0.507737	TLR4-siRNA vs RAGE-siRNA	-0.0439965	-0.588432	0.500439	0.999848	TLR4-siRNA vs RAGE-siRNA	0.0742728	-0.546421	0.694967	0.998972	TLR4-siRNA vs RAGE-siRNA	0.17735	-0.467351	0.822052	0.954498	TLR4-siRNA vs RAGE-siRNA	0.140947	-0.498688	0.780582	0.982375	TLR4-siRNA vs RAGE-siRNA	0.222369	-0.487169	0.931906	0.923294	TLR4-siRNA vs RAGE-siRNA	0.101748	-0.645082	0.848578	0.998085	TLR4-siRNA vs RAGE-siRNA	0.0849131	-0.48191	0.651736	0.996996	TLR4-siRNA vs RAGE-siRNA	0.173579	-0.430376	0.777533	0.945593
TLR4-siRNA vs scrambled	-2.22045e-16	-0.233721	0.233721	1	TLR4-siRNA vs scrambled	0.531984	0.194895	0.869074	0.000717827	TLR4-siRNA vs scrambled	0.713748	0.169312	1.25818	0.00544682	TLR4-siRNA vs scrambled	0.788524	0.16783	1.40922	0.00736568	TLR4-siRNA vs scrambled	0.916442	0.271741	1.56114	0.00237017	TLR4-siRNA vs scrambled	0.913027	0.273392	1.55266	0.00226608	TLR4-siRNA vs scrambled	1.01741	0.307876	1.72695	0.00215716	TLR4-siRNA vs scrambled	1.00055	0.253723	1.74738	0.00439254	TLR4-siRNA vs scrambled	0.87176	0.304938	1.43858	0.000976035	TLR4-siRNA vs scrambled	1.00648	0.402524	1.61043	0.000365324
Figure 4e
bleached area / non-bleached area
MIR-t0	MIR-t0	MIR-t0	MIR-t0	MIR-t0.5	MIR-t0.5	MIR-t0.5	MIR-t0.5	MIR-t1	MIR-t1	MIR-t1	MIR-t1	MIR-t1.5	MIR-t1.5	MIR-t1.5	MIR-t1.5	MIR-t2	MIR-t2	MIR-t2	MIR-t2	MIR-t2.5	MIR-t2.5	MIR-t2.5	MIR-t2.5	MIR-t3	MIR-t3	MIR-t3	MIR-t3	MIR-t3.5	MIR-t3.5	MIR-t3.5	MIR-t3.5	MIR-t4	MIR-t4	MIR-t4	MIR-t4	MIR-t4.5	MIR-t4.5	MIR-t4.5	MIR-t4.5	MIR-t5	MIR-t5	MIR-t5	MIR-t5	MIR-t5.5	MIR-t5.5	MIR-t5.5	MIR-t5.5	MIR-t6	MIR-t6
PKC inhibitor Low conc	PKC inhibitor High conc	HMGB1(+) & DMSO	HMGB1(-) & DMSO	PKC inhibitor Low conc	PKC inhibitor High conc	HMGB1(+) & DMSO	HMGB1(-) & DMSO	PKC inhibitor Low conc	PKC inhibitor High conc	HMGB1(+) & DMSO	HMGB1(-) & DMSO	PKC inhibitor Low conc	PKC inhibitor High conc	HMGB1(+) & DMSO	HMGB1(-) & DMSO	PKC inhibitor Low conc	PKC inhibitor High conc	HMGB1(+) & DMSO	HMGB1(-) & DMSO	PKC inhibitor Low conc	PKC inhibitor High conc	HMGB1(+) & DMSO	HMGB1(-) & DMSO	PKC inhibitor Low conc	PKC inhibitor High conc	HMGB1(+) & DMSO	HMGB1(-) & DMSO	PKC inhibitor Low conc	PKC inhibitor High conc	HMGB1(+) & DMSO	HMGB1(-) & DMSO	PKC inhibitor Low conc	PKC inhibitor High conc	HMGB1(+) & DMSO	HMGB1(-) & DMSO	PKC inhibitor Low conc	PKC inhibitor High conc	HMGB1(+) & DMSO	HMGB1(-) & DMSO	PKC inhibitor Low conc	PKC inhibitor High conc	HMGB1(+) & DMSO	HMGB1(-) & DMSO	PKC inhibitor Low conc	PKC inhibitor High conc	HMGB1(+) & DMSO	HMGB1(-) & DMSO	PKC inhibitor Low conc	PKC inhibitor High conc
1.00043	1.07547	0.974926	0.915145	1.403	1.6954	1.11231	1.64058	1.60966	1.6954	1.1914	1.63922	1.78655	1.90198	1.14626	1.76254	1.92724	2.05335	1.07937	1.87049	1.97172	2.11292	1.09681	1.69656	2.20977	2.08105	1.08954	1.74802	2.20973	2.0736	1.13282	1.96288	2.2714	2.05802	1.23069	1.97879	2.14664	2.12679	1.15776	2.08855	2.14205	1.96521	1.19837	2.01085	2.33323	1.83613	1.14767	1.94447	2.29031	1.91182
0.995136	0.886048	0.988029	1.00052	1.58604	1.58213	1.07669	2.13357	1.62344	1.58213	1.074	2.28797	1.7927	1.79362	1.14405	2.20246	1.88841	1.8324	1.0589	2.30715	2.00337	1.79025	1.09687	2.25823	2.05599	1.78297	1.11219	2.43058	2.08743	1.8608	1.16617	2.24286	2.17002	2.01285	1.13552	2.29799	2.14741	1.93842	1.14073	2.51035	2.17418	1.93258	1.10748	2.38615	2.2159	2.11414	1.18025	2.51385	2.28533	1.92025
0.945702	1.09123	1.06894	1.15925	1.07	2.04316	1.15271	2.81139	1.07322	2.04316	1.22105	2.99837	1.10359	2.25262	1.22629	3.19148	1.12675	2.19829	1.26862	3.117	1.14351	2.28443	1.22535	2.99294	1.13427	2.1474	1.32823	3.08637	1.17333	2.18567	1.49863	3.68188	1.19452	2.27778	1.2688	3.17506	1.19822	2.2997	1.42877	3.20286	1.25239	2.24693	1.39141	3.1738	1.21193	2.32467	1.40635	3.20092	1.22681	2.0835
0.958006	1.00874	1.06266	0.868305	1.42673	2.63791	1.22723	1.38346	1.44637	2.63791	1.20055	1.54429	1.51649	3.07733	1.26233	1.62166	1.54875	2.91693	1.2636	1.77184	1.54793	2.951	1.2771	1.82911	1.51037	3.13067	1.29693	1.89028	1.54198	2.75585	1.31872	2.00191	1.48913	2.62522	1.31716	1.92891	1.55479	2.78822	1.37105	2.06706	1.55321	2.86032	1.42714	1.97156	1.56973	2.74973	1.38142	1.99936	1.55279	2.69289
1.10073	0.938516	0.905446	1.05678	1.69078	1.98579	1.26848	1.65675	1.87484	1.98579	1.30574	1.67739	2.06355	2.22104	1.33725	1.74488	2.27734	2.29233	1.30983	1.90349	2.37865	2.28808	1.31402	1.89337	2.51843	2.30638	1.33504	1.85562	2.54599	2.27619	1.31675	2.02033	2.51949	2.55552	1.33062	1.97776	2.39014	2.14397	1.353	2.0936	2.3594	2.19039	1.39183	1.8676	2.19586	1.98634	1.38213	1.96668	2.1306	2.07788
Statistical test result
[Tukey's HSD test] MIR-t0 in tab]					[Tukey's HSD test] MIR-t0.5 in tab]					[Tukey's HSD test] MIR-t1 in tab]						[Tukey's HSD test] MIR-t1.5 in tab]					[Tukey's HSD test] MIR-t2 in tab]					[Tukey's HSD test] MIR-t2.5 in tab]					[Tukey's HSD test] MIR-t3 in tab]					[Tukey's HSD test] MIR-t3.5 in tab]					[Tukey's HSD test] MIR-t4 in tab]					[Tukey's HSD test] MIR-t4.5 in tab]
	Difference.in.mean	lwr	upr	p-value		Difference.in.mean	lwr	upr	p-value		Difference.in.mean	lwr	upr	p-value		Difference.in.mean	lwr	upr	p-value		Difference.in.mean	lwr	upr	p-value		Difference.in.mean	lwr	upr	p-value		Difference.in.mean	lwr	upr	p-value		Difference.in.mean	lwr	upr	p-value		Difference.in.mean	lwr	upr	p-value		Difference.in.mean	lwr	upr	p-value
HMGB1(+) & DMSO vs HMGB1(-) & DMSO	-1.11022e-16	-0.154906	0.154906	1	HMGB1(+) & DMSO vs HMGB1(-) & DMSO	-0.757665	-1.42846	-0.0868644	0.0242251	HMGB1(+) & DMSO vs HMGB1(-) & DMSO	-0.8309	-1.60236	-0.0594409	0.032589	HMGB1(+) & DMSO vs HMGB1(-) & DMSO	-0.88137	-1.69542	-0.0673155	0.0315713	HMGB1(+) & DMSO vs HMGB1(-) & DMSO	-0.997933	-1.74217	-0.253699	0.00714961	HMGB1(+) & DMSO vs HMGB1(-) & DMSO	-0.932014	-1.68273	-0.181301	0.0127329	HMGB1(+) & DMSO vs HMGB1(-) & DMSO	-0.969788	-1.82622	-0.113355	0.0238337	HMGB1(+) & DMSO vs HMGB1(-) & DMSO	-1.09535	-1.9876	-0.203109	0.0137956	HMGB1(+) & DMSO vs HMGB1(-) & DMSO	-1.01514	-1.75852	-0.271771	0.00619143	HMGB1(+) & DMSO vs HMGB1(-) & DMSO	-1.10222	-1.80537	-0.399066	0.00191377
HMGB1(+) / Go6976 vs 10 nM-HMGB1(-) & DMSO	-2.22045e-16	-0.154906	0.154906	1	HMGB1(+) / Go6976 vs 10 nM-HMGB1(-) & DMSO	-0.489841	-1.16064	0.180959	0.198547	HMGB1(+) / Go6976 vs 10 nM-HMGB1(-) & DMSO	-0.503941	-1.2754	0.267518	0.279525	HMGB1(+) / Go6976 vs 10 nM-HMGB1(-) & DMSO	-0.452031	-1.26608	0.362023	0.412172	HMGB1(+) / Go6976 vs 10 nM-HMGB1(-) & DMSO	-0.440295	-1.18453	0.303939	0.359288	HMGB1(+) / Go6976 vs 10 nM-HMGB1(-) & DMSO	-0.325006	-1.07572	0.425707	0.612564	HMGB1(+) / Go6976 vs 10 nM-HMGB1(-) & DMSO	-0.316405	-1.17284	0.540028	0.719439	HMGB1(+) / Go6976 vs 10 nM-HMGB1(-) & DMSO	-0.470283	-1.36253	0.421962	0.455849	HMGB1(+) / Go6976 vs 10 nM-HMGB1(-) & DMSO	-0.342788	-1.08616	0.400585	0.564557	HMGB1(+) / Go6976 vs 10 nM-HMGB1(-) & DMSO	-0.505043	-1.2082	0.198111	0.209794
HMGB1(+) / Go6976 vs 100 nM-HMGB1(-) & DMSO	-1.11022e-16	-0.154906	0.154906	1	HMGB1(+) / Go6976 vs 100 nM-HMGB1(-) & DMSO	0.0637298	-0.60707	0.73453	0.992698	HMGB1(+) / Go6976 vs 100 nM-HMGB1(-) & DMSO	0.138065	-0.633394	0.909524	0.95502	HMGB1(+) / Go6976 vs 100 nM-HMGB1(-) & DMSO	0.144712	-0.669342	0.958766	0.955852	HMGB1(+) / Go6976 vs 100 nM-HMGB1(-) & DMSO	0.0646633	-0.679571	0.808897	0.994385	HMGB1(+) / Go6976 vs 100 nM-HMGB1(-) & DMSO	0.151292	-0.599422	0.902005	0.937665	HMGB1(+) / Go6976 vs 100 nM-HMGB1(-) & DMSO	0.0875211	-0.768912	0.943955	0.990958	HMGB1(+) / Go6976 vs 100 nM-HMGB1(-) & DMSO	-0.151551	-1.04379	0.740694	0.961116	HMGB1(+) / Go6976 vs 100 nM-HMGB1(-) & DMSO	0.0341775	-0.709195	0.77755	0.999151	HMGB1(+) / Go6976 vs 100 nM-HMGB1(-) & DMSO	-0.133064	-0.836218	0.570089	0.947519
HMGB1(+) / Go6976 vs 10 nM-HMGB1(+) & DMSO	-1.11022e-16	-0.154906	0.154906	1	HMGB1(+) / Go6976 vs 10 nM-HMGB1(+) & DMSO	0.267823	-0.402977	0.938624	0.669804	HMGB1(+) / Go6976 vs 10 nM-HMGB1(+) & DMSO	0.326959	-0.4445	1.09842	0.628107	HMGB1(+) / Go6976 vs 10 nM-HMGB1(+) & DMSO	0.429339	-0.384715	1.24339	0.455326	HMGB1(+) / Go6976 vs 10 nM-HMGB1(+) & DMSO	0.557637	-0.186596	1.30187	0.181655	HMGB1(+) / Go6976 vs 10 nM-HMGB1(+) & DMSO	0.607008	-0.143705	1.35772	0.1364	HMGB1(+) / Go6976 vs 10 nM-HMGB1(+) & DMSO	0.653383	-0.20305	1.50982	0.170288	HMGB1(+) / Go6976 vs 10 nM-HMGB1(+) & DMSO	0.625071	-0.267173	1.51732	0.227303	HMGB1(+) / Go6976 vs 10 nM-HMGB1(+) & DMSO	0.672355	-0.071017	1.41573	0.08357	HMGB1(+) / Go6976 vs 10 nM-HMGB1(+) & DMSO	0.597177	-0.105977	1.30033	0.111192
HMGB1(+) / Go6976 vs 100 nM-HMGB1(+) & DMSO	0	-0.154906	0.154906	1	HMGB1(+) / Go6976 vs 100 nM-HMGB1(+) & DMSO	0.821394	0.150594	1.49219	0.014048	HMGB1(+) / Go6976 vs 100 nM-HMGB1(+) & DMSO	0.968965	0.197506	1.74042	0.0117069	HMGB1(+) / Go6976 vs 100 nM-HMGB1(+) & DMSO	1.02608	0.212027	1.84014	0.0114094	HMGB1(+) / Go6976 vs 100 nM-HMGB1(+) & DMSO	1.0626	0.318362	1.80683	0.00430974	HMGB1(+) / Go6976 vs 100 nM-HMGB1(+) & DMSO	1.08331	0.332592	1.83402	0.00394317	HMGB1(+) / Go6976 vs 100 nM-HMGB1(+) & DMSO	1.05731	0.200876	1.91374	0.0132555	HMGB1(+) / Go6976 vs 100 nM-HMGB1(+) & DMSO	0.943803	0.0515587	1.83605	0.0363046	HMGB1(+) / Go6976 vs 100 nM-HMGB1(+) & DMSO	1.04932	0.305948	1.79269	0.0047364	HMGB1(+) / Go6976 vs 100 nM-HMGB1(+) & DMSO	0.969155	0.266002	1.67231	0.00574963
HMGB1(+) / Go6976 vs 100 nM-HMGB1(+) / Go6976 10 nM	1.11022e-16	-0.154906	0.154906	1	HMGB1(+) / Go6976 vs 100 nM-HMGB1(+) / Go6976 10 nM	0.553571	-0.117229	1.22437	0.125542	HMGB1(+) / Go6976 vs 100 nM-HMGB1(+) / Go6976 10 nM	0.642007	-0.129453	1.41347	0.121233	HMGB1(+) / Go6976 vs 100 nM-HMGB1(+) / Go6976 10 nM	0.596742	-0.217312	1.4108	0.195973	HMGB1(+) / Go6976 vs 100 nM-HMGB1(+) / Go6976 10 nM	0.504959	-0.239275	1.24919	0.250667	HMGB1(+) / Go6976 vs 100 nM-HMGB1(+) / Go6976 10 nM	0.476298	-0.274416	1.22701	0.302429	HMGB1(+) / Go6976 vs 100 nM-HMGB1(+) / Go6976 10 nM	0.403926	-0.452507	1.26036	0.546792	HMGB1(+) / Go6976 vs 100 nM-HMGB1(+) / Go6976 10 nM	0.318732	-0.573512	1.21098	0.739271	HMGB1(+) / Go6976 vs 100 nM-HMGB1(+) / Go6976 10 nM	0.376965	-0.366407	1.12034	0.487957	HMGB1(+) / Go6976 vs 100 nM-HMGB1(+) / Go6976 10 nM	0.371979	-0.331175	1.07513	0.452785
[truncated: 52 more columns]

## Sheet: figure 6
Figure 6
Figure 6b							Figure 6c							Figure 6d							Figure 6e						Figure 6f
gamma H2AX / beta-actin							gamma H2AX intensity							Y-maze test							Y-maze test (s.c.)						Number of cell death / image fields(143 μm x 143 μm)
B6/SJL + PBS	B6/SJL + Go6976	5xFAD + PBS	5xFAD + Go6976				B6/SJL + PBS	B6/SJL + Go6976	5xFAD + PBS	5xFAD + Go6976				B6/SJL + PBS	B6/SJL + Go6976	5xFAD + PBS	5xFAD + Go6976				B6/SJL + ctrl IgG	B6/SJL + a-HMGB1	5xFAD + ctrl IgG	5xFAD + a-HMGB1
0.597741	0.567897	5.61184	0.357084				5.20973	2.15777	16.282	8.5407				68	64.3	50	70.4				63.1579	81.25	50	62.5				Active		Secondary		Ghost				Active		Secondary		Ghost				Active		Secondary		Ghost
1.06628	1.27483	5.03031	1.98703				2.91723	3.78083	15.4908	4.24013				66	81.3	58.1	68				76.9231	62.5	55	66.6667			Gö6976	-	+	-	+	-	+		HMGB1 antibody(sc)	-	+	-	+	-	+		HMGB1 antibody(iv)	-	+	-	+	-	+
0.946244	0.905591	3.5682	0.908296				2.83147	6.3818	17.149	6.96433				66.7	63.6	53.6	65				78.5714	57.1429	55.5556	66.6667			mouse#1	2.2	2	1.9	0.6	0.4	0		mouse#1	1.7	1.8	1.8	0.9	0.3	0		mouse#1	1.9	1.9	1.8	1.1	0.4	0
0.972862	1.68125		1.14093											60	63	48	85.7				61.1111	60	50	50			mouse#2	1.9	1.8	1.6	0.7	0.3	0		mouse#2	2.3	2	1.9	1.2	0.4	0		mouse#2	2.1	2.2	2	0.8	0.3	0
1.41687			1.63771											60	69.2	69.6	65.6				63.6364	60	40	61.1111			mouse#3	2.3	2.4	2.2	0.8	0.5	0		mouse#3	2.1	1.7	2	0.8	0.6	0		mouse#3	2	1.8	1.7	0.7	0.2	0
														66.7	60.7	43.5	65.4							80
														70	71.4	55.3	70							63.6364
															76									66.6667
Statistical test result							Statistical test result							Statistical test result							Statistical test result						Statistical test result
[Tukey's HSD test]							[Tukey's HSD test]							[Tukey's HSD test] Y-maze							[Tukey's HSD test] Y-maze						[Tukey's HSD test]Gö6976						[Student's t-testt]Gö6976		[Tukey's HSD test]HMGB1 antibody(sc)						[Student's t-testt]HMGB1 antibody(sc)		[Tukey's HSD test]HMGB1 antibody(iv)						[Student's t-testt]HMGB1 antibody(iv)
	Difference.in.mean	lwr	upr	p-value				Difference.in.mean	lwr	upr	p-value				Difference.in.mean	lwr	upr	p-value				Difference.in.mean	lwr	upr	p-value			Difference.in.mean	lwr	upr	p-value		p-value			Difference.in.mean	lwr	upr	p-value		p-value			Difference.in.mean	lwr	upr	p-value		p-value
B6/SJL+PBS vs B6/SJL+Go6976	-0.107392	-1.31127	1.09648	0.9934			B6/SJL+PBS vs B6/SJL+Go6976	-0.453991	-4.94138	4.0334	0.987374			5xFAD+PBS vs 5xFAD+Go6976	-16	-26.1517	-5.84828	0.00112426			5xFAD + ctrl IgG vs 5xFAD + a-HMGB1	-14.5448	-27.7742	-1.3154	0.0281246		Active.(+)vsActive.(-)	-0.0666667	-0.622742	0.489409	0.998266		0.770382		Active.(+)vsActive.(-)	-0.2	-0.692302	0.292302	0.745961		0.367854		Active.(+)vsActive.(-)	-0.0333333	-0.437025	0.370359	0.999713		0.814902
5xFAD+Go6976 vs B6/SJL+Go6976	0.0988165	-1.10506	1.30269	0.994834			5xFAD+Go6976 vs B6/SJL+Go6976	2.47492	-2.01247	6.96231	0.353938			B6/SJL+Go6976 vs 5xFAD+Go6976	-1.32679	-11.1562	8.50258	0.982127			B6/SJL + a-HMGB1 vs 5xFAD + a-HMGB1	-0.477363	-13.7068	12.7521	0.999612		Ghost.(-)vsActive.(-)	-1.73333	-2.28941	-1.17726	2.56943e-06		0.00020204		Ghost.(-)vsActive.(-)	-1.6	-2.0923	-1.1077	1.63253e-06		0.00125479		Ghost.(-)vsActive.(-)	-1.7	-2.10369	-1.29631	8.93123e-08		3.1443e-05
5xFAD+PBS vs B6/SJL+Go6976	3.62939	2.25872	5.00006	1.61384e-05			5xFAD+PBS vs B6/SJL+Go6976	12.2005	7.71308	16.6879	0.000109402			B6/SJL+PBS vs 5xFAD+Go6976	-4.67143	-14.8232	5.4803	0.592377			B6/SJL + ctrl IgG vs 5xFAD + a-HMGB1	4.02404	-9.20538	17.2535	0.827387		Ghost.(+)vsActive.(-)	-2.13333	-2.68941	-1.57726	2.58991e-07		5.91813e-05		Ghost.(+)vsActive.(-)	-2.03333	-2.52564	-1.54103	1.11582e-07		0.000323347		Ghost.(+)vsActive.(-)	-2	-2.40369	-1.59631	1.44203e-08		4.14362e-06
5xFAD+Go6976 vs B6/SJL+PBS	0.206209	-0.928815	1.34123	0.949387			5xFAD+Go6976 vs B6/SJL+PBS	2.92891	-1.55847	7.4163	0.234719			B6/SJL+Go6976 vs 5xFAD+PBS	14.6732	4.84385	24.5026	0.0020055			B6/SJL + a-HMGB1 vs 5xFAD + ctrl IgG	14.0675	-0.609269	28.7442	0.0631169		Secondary.(-)vsActive.(-)	-0.233333	-0.789409	0.322742	0.721549		0.33046		Secondary.(-)vsActive.(-)	-0.133333	-0.625636	0.358969	0.93662		0.512225		Secondary.(-)vsActive.(-)	-0.166667	-0.570359	0.237025	0.733967		0.189004
5xFAD+PBS vs B6/SJL+PBS	3.73678	2.42617	5.04739	7.2027e-06			5xFAD+PBS vs B6/SJL+PBS	12.6545	8.16707	17.1418	8.38441e-05			B6/SJL+PBS vs 5xFAD+PBS	11.3286	1.17685	21.4803	0.0246388			B6/SJL + ctrl IgG vs 5xFAD + ctrl IgG	18.5689	3.89213	33.2456	0.0103582		Secondary.(+)vsActive.(-)	-1.43333	-1.98941	-0.877258	1.92535e-05		0.000424492		Secondary.(+)vsActive.(-)	-1.06667	-1.55897	-0.574364	0.000110902		0.00750338		Secondary.(+)vsActive.(-)	-1.13333	-1.53703	-0.729641	7.87267e-06		0.00105058
5xFAD+PBS vs 5xFAD+Go6976	3.53057	2.21996	4.84119	1.34008e-05			5xFAD+PBS vs 5xFAD+Go6976	9.72554	5.23816	14.2129	0.000545177			B6/SJL+PBS vs B6/SJL+Go6976	-3.34464	-13.174	6.48472	0.785968			B6/SJL + ctrl IgG vs B6/SJL + a-HMGB1	4.5014	-10.1753	19.1781	0.823889		Ghost.(-)vsActive.(+)	-1.66667	-2.22274	-1.11059	3.92063e-06		0.00085098		Ghost.(-)vsActive.(+)	-1.4	-1.8923	-0.907698	6.86912e-06		0.000358735		Ghost.(-)vsActive.(+)	-1.66667	-2.07036	-1.26297	1.12108e-07		0.000235616
																											Ghost.(+)vsActive.(+)	-2.06667	-2.62274	-1.51059	3.70486e-07		0.000303459		Ghost.(+)vsActive.(+)	-1.83333	-2.32564	-1.34103	3.62215e-07		3.16393e-05		Ghost.(+)vsActive.(+)	-1.96667	-2.37036	-1.56297	1.72994e-08		8.16383e-05
																											Secondary.(-)vsActive.(+)	-0.166667	-0.722742	0.389409	0.906994		0.53714		Secondary.(-)vsActive.(+)	0.0666667	-0.425636	0.558969	0.996917		0.561438		Secondary.(-)vsActive.(+)	-0.133333	-0.537025	0.270359	0.868473		0.421648
																					Y-maze test (i.v.)						Secondary.(+)vsActive.(+)	-1.36667	-1.92274	-0.810591	3.14222e-05		0.00181195		Secondary.(+)vsActive.(+)	-0.866667	-1.35897	-0.374364	0.000776599		0.00435682		Secondary.(+)vsActive.(+)	-1.1	-1.50369	-0.696308	1.0785e-05		0.00293694
																					B6/SJL + ctrl IgG	B6/SJL + a-HMGB1	5xFAD + ctrl IgG	5xFAD + a-HMGB1			Ghost.(+)vsGhost.(-)	-0.4	-0.956075	0.156075	0.224645		0.00227843		Ghost.(+)vsGhost.(-)	-0.433333	-0.925636	0.058969	0.0971727		0.0079662		Ghost.(+)vsGhost.(-)	-0.3	-0.703692	0.103692	0.199618		0.00653338
53BP1 / beta-actin							53BP1 intensity														68.75	80	58.3333	61.5385			Secondary.(-)vsGhost.(-)	1.5	0.943925	2.05608	1.19902e-05		0.00119625		Secondary.(-)vsGhost.(-)	1.46667	0.974364	1.95897	4.18223e-06		0.000154715		Secondary.(-)vsGhost.(-)	1.53333	1.12964	1.93703	2.89964e-07		0.000129885
B6/SJL + PBS	B6/SJL + Go6976	5xFAD + PBS	5xFAD + Go6976				B6/SJL + PBS	B6/SJL + Go6976	5xFAD + PBS	5xFAD + Go6976											75	71.4286	50	83.3333			Secondary.(+)vsGhost.(-)	0.3	-0.256075	0.856075	0.493448		0.0213116		Secondary.(+)vsGhost.(-)	0.533333	0.041031	1.02564	0.0312129		0.0232152		Secondary.(+)vsGhost.(-)	0.566667	0.162975	0.970359	0.00514529		0.0131581
0.999269	0.773393	2.92525	0.948767				3.493	5.93553	18.1441	4.0832											73.3333	69.5652	57.1429	73.6842			Secondary.(-)vsGhost.(+)	1.9	1.34392	2.45608	9.43543e-07		0.000392368		Secondary.(-)vsGhost.(+)	1.9	1.4077	2.3923	2.42027e-07		5.08424e-06		Secondary.(-)vsGhost.(+)	1.83333	1.42964	2.23703	3.77053e-08		3.16393e-05
0.98319	1.19022	4.31214	1.74175				3.193	3.6533	17.8433	7.49303											70.5882	76.9231	46.6667	66.6667			Secondary.(+)vsGhost.(+)	0.7	0.143925	1.25608	0.011547		0.000265505		Secondary.(+)vsGhost.(+)	0.966667	0.474364	1.45897	0.000285356		0.00129708		Secondary.(+)vsGhost.(+)	0.866667	0.462975	1.27036	0.000121333		0.00196074
1.01754	0.768647	4.13488	0.803426				5.78447	3.90913	21.3958	7.84063													40				Secondary.(+)vsSecondary.(-)	-1.2	-1.75608	-0.643925	0.000115359		0.00277312		Secondary.(+)vsSecondary.(-)	-0.933333	-1.42564	-0.441031	0.000395904		0.00219213		Secondary.(+)vsSecondary.(-)	-0.966667	-1.37036	-0.562975	4.09457e-05		0.00291556
Statistical test result							Statistical test result														Statistical test result
[Tukey's HSD test]							[Tukey's HSD test]														[Tukey's HSD test] Y-maze
	Difference.in.mean	lwr	upr	p-value				Difference.in.mean	lwr	upr	p-value											Difference.in.mean	lwr	upr	p-value
B6/SJL+PBS vs B6/SJL+Go6976	0.0892461	-1.13968	1.31818	0.995208			B6/SJL+PBS vs B6/SJL+Go6976	-0.3425	-4.82666	4.14166	0.994441										B6/SJL + ctrl IgG vs B6/SJL + a-HMGB1	-2.56132	-16.5563	11.4336	0.948354
5xFAD+Go6976 vs B6/SJL+Go6976	0.253894	-0.975037	1.48283	0.908538			5xFAD+Go6976 vs B6/SJL+Go6976	1.97297	-2.51119	6.45712	0.528048										5xFAD + a-HMGB1 vs B6/SJL + a-HMGB1	-3.17355	-17.1685	10.8214	0.908135
5xFAD+PBS vs B6/SJL+Go6976	2.88	1.65107	4.10893	0.000316406			5xFAD+PBS vs B6/SJL+Go6976	14.6284	10.1443	19.1126	2.85643e-05										5xFAD + ctrl IgG vs B6/SJL + a-HMGB1	-24.0506	-37.3274	-10.7739	0.000705979
5xFAD+Go6976 vs B6/SJL+PBS	0.164648	-1.06428	1.39358	0.971814			5xFAD+Go6976 vs B6/SJL+PBS	2.31547	-2.16869	6.79962	0.40438										5xFAD + a-HMGB1 vs B6/SJL + ctrl IgG	-0.612224	-14.6072	13.3827	0.999203
5xFAD+PBS vs B6/SJL+PBS	2.79076	1.56183	4.01969	0.000394444			5xFAD+PBS vs B6/SJL+PBS	14.9709	10.4868	19.4551	2.40248e-05										5xFAD + ctrl IgG vs B6/SJL + ctrl IgG	-21.4893	-34.7661	-8.21255	0.00187828
5xFAD+PBS vs 5xFAD+Go6976	2.62611	1.39718	3.85504	0.00060078			5xFAD+PBS vs 5xFAD+Go6976	12.6554	8.17129	17.1396	8.33563e-05										5xFAD + ctrl IgG vs 5xFAD + a-HMGB1	-20.8771	-34.1539	-7.60032	0.00238555
							western blot image

## Sheet: figure7
Figure 7
	Figure 7c
	% ER ballooning cell / total cells
	HMGB1(-)	HMGB1(+)
			(+)a-HMGB1	(+)PKC inhibitor
	0	50	50	0
	0	66.6667	0	66.6667
	0	83.3333	0	50
	0	33.3333	33.3333	0
	42.8571	66.6667	0	0
	0	100	20	0
	33.3333	100	0	33.3333
	Statistical test result [Tukey's HSD test]
		Mean Diff.	95.00% CI of diff.	Adjusted P Value
	(-)HMGB1 vs. (+)HMGB1	-60.54	-95.09 to -26.00	0.0003
	(-)HMGB1 vs. (+)HMGB1+a-HMGB1	-3.878	-38.43 to 30.67	0.9894
	(-)HMGB1 vs. (+)HMGB1+PKC inhibitor	-10.54	-45.09 to 24.00	0.834
	(+)HMGB1 vs. (+)HMGB1+a-HMGB1	56.67	22.12 to 91.22	0.0008
	(+)HMGB1 vs. (+)HMGB1+PKC inhibitor	50	15.45 to 84.55	0.0028
	(+)HMGB1+a-HMGB1 vs. (+)HMGB1+PKC inhibitor	-6.667	-41.22 to 27.88	0.9503

## Sheet: figure 8
Figure 8
Figure 8b
	5xFAD		APP-KI
	ctrl-IgG	α-HMGB1	ctrl-IgG	α-HMGB1
	20	6	18	2
	18	8	14	6
	17	6	22	8
	21	0	17	1
	19	5	16	7
	15	7	18	6
	14	7	20	4
	16	1	9	5
	17	3	11	0
	Statistical test result
	2.19516e-08		5.86627e-06

## Sheet: Figure 9
Figure 9
Figure 9a							Figure 9b	Astrocyte
	% Nuclear NFkB							Intensty of MCP1						Intensty of IL6
	B6SJL	5xFAD		B6	APP-KI			B6/SJL	5xFAD		B6	APPKI		B6/SJL	5xFAD		B6	APPKI
	0	28.5714		0	25			3.806	16.543		5.015	16.35		11.131	28.035		15.8	29.771
	0	21.4286		0	21.4286			3.083	13.328		5.573	16.631		10.355	24.138		10.321	22.535
	6.66667	23.8095		4.54545	15.7895			2.312	23.012		3.733	24.887		12.427	24.692		12.979	36.311
	0	28.5714		0	26.6667			5.557	17.116		5.176	14.734		10.695	33.235		10.34	29.55
								5.447	22.421		5.46	20.679		14.817	36.578		12.584	26.152
	Statistical test result			Statistical test result				3.863	23.741		3.121	16.636		15.005	25.277		17.666	20.091
	6.70381e-05			0.00103679
								Statistical test result
								0.000166722			0.000181599			0.000238375			0.000914454
	5xFAD + ctrl-IgG	5xFAD + αHMGB1		APPKI + ctrl-IgG	APPKI + αHMGB1
	30.7692	12.5		25	0
	31.25	0		21.4286	0			Astrocyte
	17.6471	0		22.2222	6.25			Intensty of MCP1						Intensty of IL6
	30	9.09091		15.3846	0			5xFAD + ctrl-IgG	5xFAD + αHMGB1		APPKI + ctrl-IgG	APPKI + αHMGB1		5xFAD + ctrl-IgG	5xFAD + αHMGB1		APPKI + ctrl-IgG	APPKI + αHMGB1
								15.188	6.37		16.553	9.662		27.987	15.257		27.328	14.82
	Statistical test result			Statistical test result				13.574	3.128		14.219	9.02		26.056	19.307		28.616	18.691
	0.0029437			0.00036207				14.439	8.266		17.801	9.662		25.809	23.349		30.342	16.202
								13.032	5.561		16.002	10.978		23.052	18.358		31.167	17.631
								13.088	6.957		17.218	9.103		22.696	18.037		23.441	18.936
								12.917	5.99		17.232	10.183		27.586	17.271		30.056	17.458
								Statistical test result
								1.46665e-05			3.86566e-06			0.000735597			3.3149e-05
								Microglia
								Intensty of MCP1						Intensty of IL6
								5xFAD + ctrl-IgG	5xFAD + αHMGB1		APPKI + ctrl-IgG	APPKI + αHMGB1		5xFAD + ctrl-IgG	5xFAD + αHMGB1		APPKI + ctrl-IgG	APPKI + αHMGB1
								17.562	7.614		18.005	9.702		23.9	13.614		15.081	7.088
								17.131	8.679		15.257	7.105		38.024	16.427		13.841	10.995
								15.355	7.147		19.307	7.783		17.854	11.782		25.164	9.124
								16.427	9.097		23.349	6.983		25.06	17.395		32.282	9.348
								20.695	7.122		18.358	7.065		32.282	17.987		31.954	9.517
								18.817	10.126		18.037	7.209		31.954	19.594		32.43	10.121
								Statistical test result
								4.33226e-06			4.453e-05			0.00777021			0.00644658

## Sheet: figure 10
Figure 10
Figure 10f
% of neuronal cilia					Length of neuronal cilia
Normal	Normal+HMGB1	APP	APP +α-HMGB1		Normal	Normal+HMGB1	APP	APP +α-HMGB1
80	21.4286	20	56.25		2.35173	1.94765	1.56815	1.98758
61.5385	27.7778	30.7692	44.4444		3.18152	1.22478	1.31307	3.28286
72.7273	40	18.1818	63.1579		2.32999	1.87034	1.65631	2.33728
45.4545	25	40	55		3.32236	1.41324	1.26885	1.7974
50	27.7778	21.4286	54.5455		2.39953	1.74522	1.54552	2.51808
53.8462	27.2727	28.5714	50		3.13705	1.29804	1.61788	2.04106
54.5455	36.3636	27.2727	43.75		3.30892	0.992195	1.47031	2.80819
50	38.8889	28.5714	47.3684		2.63419	1.34859	1.26188	2.24186
61.5385	25	22.2222	57.1429		2.04106	1.43501	1.29034	2.10082
53.5714	30.303	42.3077	68.75		2.80819	0.986245	1.86405	2.13535
	[Tukey's HSD test]					[Tukey's HSD test]
	Mean Diff.	95.00% CI of diff.	Adjusted P Value			Mean Diff.	95.00% CI of diff.	Adjusted P Value
Normal vs. Normal +HMGB1	28.34	18.13 to 38.55	<0.0001		Normal vs. Normal +HMGB1	1.325	0.8725 to 1.778	<0.0001
Normal vs. APP	30.39	20.18 to 40.60	<0.0001		Normal vs. APP	1.266	0.8130 to 1.719	<0.0001
Normal vs. APP +α-HMGB1	4.281	-5.931 to 14.49	0.6742		Normal vs. APP +α-HMGB1	0.4264	-0.02645 to 0.8793	0.0711
Normal +HMGB1 vs. APP	2.049	-8.163 to 12.26	0.9485		Normal +HMGB1 vs. APP	-0.0595	-0.5124 to 0.3934	0.9846
Normal +HMGB1 vs. APP	-24.06	-34.27 to -13.85	<0.0001		Normal +HMGB1 vs. APP	-0.8989	-1.352 to -0.4461	<0.0001
APP vs. APP +α-HMGB1	-26.11	-36.32 to -15.90	<0.0001		APP vs. APP +α-HMGB1	-0.8394	-1.292 to -0.3866	<0.0001

## Sheet: Supplementary figure ３
Supplementary Figure 3
SupFig 3d																SupFig 3i
pMARCKS intensity																Human disulfide-HMGB1 vs. anti-HMGB1-human Ab (ELISA)
HMGB1(-)	HMGB1(+)	#127	#129	#194	#459	#130-008	#213-001	#213-012	#283-010	#370-010	chiome negative	MBL 2C8C-1 lot#1	MBl 2C8C-1 lot#2	R&D		Conc. of added antibody	Conc. detected by ELISA (conc. of antibody bound to antigen)
1.40379	2.66119	1.51382	1.25044	1.97111	1.39516	1.14004	1.21821	0.727761	0.913921	1.15409	2.10532	1.01008	1.99093	1.06247		0	-0.023437	-0.0252251	-0.0245865
0.609525	1.98833	0.555248	0.505401	1.38581	1.23937	1.38951	1.32798	1.12127	2.19815	3.45571	3.21298	1.68263	3.01232	1.88967		0.05	0.174979	0.179258	0.202056
0.986683	2.45258	1.47742	1.51196	2.32078	2.06429	2.09491	1.51078	1.45229	2.10717	1.69347	1.22317	0.659543	1.17799	1.02726		0.1	0.20691	0.210039	0.223514
																0.2	0.340954	0.319369	0.335973
																0.4	0.427166	0.45865	0.46791
																0.8	0.611853	0.518871	0.673989
SupFig3e																1.6	0.848394	0.968261	0.814292
																3.2	1.14892	1.09522	1.24242
KD	data1	data2	data3	average (M)	SEM (M)
human dis-HMGB1 & #127 antibody	2.17e-11	1.51e-10	2.56e-11	6.61e-11	4.25e-11
human dis-HMGB1 & #129 antibody	3.79e-11	2.02e-12	4.14e-12	1.47e-11	1.16e-11											Michaelis-Menten
human dis-HMGB1 & #213-001 antibody	5.54e-09	1.62e-08	1.37e-09	7.703e-09	4.42e-09											Best-fit values
human dis-HMGB1 & #213-012 antibody	1.76e-08	1.09e-10	1.11e-07	4.29e-08	3.44e-08											Vmax	1.395
all-thiol-HMGB1 & #129 antibody	1.88e-07	3.42e-07	8.99e-08	2.07e-07	7.35e-08											Km	0.8308
mouse dis-HMGB1 & #129 antibody	7.84e-11	5.67e-11	3.01e-11	5.51e-11	1.4e-11											95% CI (profile likelihood)
																Vmax	1.222 to 1.619
																Km	0.5799 to 1.203
																Goodness of Fit
SupFig3g																Degrees of Freedom	22
																R squared	0.9595
TLR4 conc (mM)	RU (TLR4 only)	RU (#129 >> TLR4)		RAGE conc (mM)	RU (RAGE only)	RU (#129>> RAGE)										Sum of Squares	0.1319
0	0	0		0	0	0										Sy.x	0.07742
2	143.6	43.2		2		-4.7										Constraints
4	344.3	64		4	24.6	8.4										Km	Km > 0
8	403.8	80.8		6	54.9	16.3
16	493.3	109.1		8	211.9	57.8										Number of points
				16	453.1	132.7										# of X values	24
																# Y values analyzed	24
SupFig 3j
equivalent human disulfide HMGB1 conc (mg/mL)
Antigen	equivalent human disulfide HMGB1 conc (mg/mL)				Avg	SE
MGKGDPKKPR	0	0	0	0	0	0
PKKPRGKMSS	0	0	0	0	0	0
GKMSSYAFFV	0	0.00858242	0	0	0.00214561	0.00214561
YAFFVQTCRE	0.14477	0.074602	0.00529653	0.0153252	0.0599985	0.0321293
QTCREEHKKK	0	0.0198047	0	0	0.00495117	0.00495117
EHKKKHPDAS	0	0.0228233	0	0	0.00570583	0.00570583
HPDASVNFSE	0.0184724	0.0455519	0	0	0.0160061	0.0107681
VNFSEFSKKC	0.232219	0.101592	0	0.00329421	0.0842763	0.0546561
FSKKCSERWK	0	0.0410417	0	0	0.0102604	0.0102604
SERWKTMSAK	0	0.00488902	0	0	0.00122226	0.00122226
TMSAKEKGKF	0	0	0	0	0	0
EKGKFEDMAK	0	0	0	0	0	0
EDMAKADKAR	0	0	0	0	0	0
ADKARYEREM	0	0.00670021	0	0	0.00167505	0.00167505
YEREMKTYIP	0.00796027	0.0190234	0	0	0.00674591	0.00450209
KTYIPPKGET	0	0.00836934	0	0	0.00209234	0.00209234
PKGETKKKFK	0	0.00233205	0	0	0.000583013	0.000583013
KKKFKDPNAP	0	0	0	0	0	0
DPNAPKRPPS	0	0	0	0	0	0
KRPPSAFFLF	0.0291369	0.0327316	0	0	0.0154671	0.00896004
AFFLFCSEYR	0.481615	0.288997	0.550342	0.41892	0.434968	0.0555669
CSEYRPKIKG	0.251567	0.0792187	0	0.000261177	0.0827618	0.059276
PKIKGEHPGL	0.0382778	0.0339745	0	0	0.0180631	0.0104657
EHPGLSIGDV	0	0.00268719	0	0	0.000671796	0.000671796
SIGDVAKKLG	0	0	0	0	0	0
AKKLGEMWNN	0	0.00606096	0	0	0.00151524	0.00151524
EMWNNTAADD	0	0	0	0	0	0
TAADDKQPYE	0	0	0	0	0	0
KQPYEKKAAK	0	0.000520864	0	0	0.000130216	0.000130216
KKAAKLKEKY	0	0.00978988	0	0	0.00244747	0.00244747
LKEKYEKDIA	0	0.0125244	0	0	0.0031311	0.0031311
EKDIAAYRAK	0	0.0187393	0	0	0.00468482	0.00468482
AYRAKGKPDA	0	0.00211897	0	0	0.000529743	0.000529743
GKPDAAKKGV	0	0	0	0	0	0
AKKGVVKAEK	0	0.0114235	0	0	0.00285587	0.00285587
VKAEKSKKKK	0	0.00201243	0	0	0.000503107	0.000503107
SKKKKEEEED	0	0.00961231	0	0	0.00240308	0.00240308
EEEEDEEDEE	0	0	0	0	0	0
EEDEEDEEEE	0.00613207	0.0173542	0	0	0.00587158	0.00409136
DEEEEEDEED	0	0.00787215	0	0	0.00196804	0.00196804
EDEEDEDEEE	0	0	0	0	0	0
EDEEEDDDDE	0	0	0	0	0	0

[truncated: 7 more sheets: Supplementary figure 4, Supplementary figure 8, Supplementary figure 10, Supplementary Figure 11, Supplementary Figure 12, Supplementary Figure 13, Supplementary Tabel 1]
